# Supplementary material for: In vivo genome-wide CRISPR screen reveals breast cancer vulnerabilities and synergistic mTOR/Hippo targeted combination therapy
Source: Nat Commun. 2021 May 24;12:3055. doi: 10.1038/s41467-021-23316-4 (PMC8144221; doi:10.1038/s41467-021-23316-4)
Supplement: Supplementary file 3 — Source Data [file 41467_2021_23316_MOESM3_ESM.zip]

Archive with 31 entries (31 files):
- Fig 1b.xlsx
- Fig 1c and 1d.xlsx
- Fig 1h.xlsx
- Fig 2a.xlsx
- Fig 2d and Fig 2f.xlsx
- Fig 3b and 3c.xlsx
- Fig 3d.xlsx
- Fig 3f and 3g.xlsx
- Fig 3j.xlsx
- Fig 3k.xls
- Fig 3l.xlsx
- Fig 3m.xlsx
- Fig 4a.xlsx
- Fig 4c.xlsx
- Fig 4d.xlsx
- Fig 4e.xls
- Fig 4f.xlsx
- Fig 4h-4i-4j.xlsx
- Fig 5 b and 5c.xlsx
- Fig 5a.xlsx
- Fig 5d and 5e result_bliss.pdf
- Fig 5d and 5e result_HSA.pdf
- Fig 5d and 5e result_ZIP.pdf
- Fig 5d and 5e.xlsx
- Fig 6a.xlsx
- Fig 6b.xls
- Fig 6e.xls
- Fig 6f and 6g.xlsx
- Fig 7 d-e-f.xlsx
- Fig 7a-b-c.xlsx
- Fig 7g.xlsx
