# Supplementary material for: In vivo genome-wide CRISPR screen reveals breast cancer vulnerabilities and synergistic mTOR/Hippo targeted combination therapy
Source: Nat Commun. 2021 May 24;12:3055. doi: 10.1038/s41467-021-23316-4 (PMC8144221; doi:10.1038/s41467-021-23316-4)
Supplement: Supplementary file 3 — Source Data [file 41467_2021_23316_MOESM3_ESM.zip › Fig 1b.xlsx]

## Sheet: Fig. 1b
	Formula Used for Tumour Volume Calculation:				(4/3*(3.14159)*(Length/2)*(Width/2)^2)
	sum159 gekco3
biological infection			W (mm)	L (mm)	Volume (mm3)		Day	day 20	day 27	day 30
	day 20	Mice No.	width	length			Mean	631.745	1157.6	1291.87
replicate 1	Tumor Gecko1	#1	9.96	11.93	619.666		SEM	57.5034	111.239	169.667
	Tumor Gecko2	#2	10.56	11.3	659.788		Tumor Gecko1	619.666	1344.24	1772.59
Replicate 2	Tumor Gecko3	#3	8.89	15.16	627.337		Tumor Gecko2	659.788	1543.97	946.707
	Tumor Gecko4	#4	8.1	11.24	386.131		Tumor Gecko3	627.337	744.122	1012.17
Replicate 3	Tumor Gecko5	#5	10.65	13.83	821.334		Tumor Gecko4	386.131	1036.09	1004.12
	Tumor Gecko6	#6	9.53	14.22	676.213		Tumor Gecko5	821.334	1120.59	1147.91
	day 27						Tumor Gecko6	676.213	1156.61	1867.73
replicate 1	Tumor Gecko1	#1	12.47	16.51	1344.24	X position	Tumor Gecko1	1.2	2	3
	Tumor Gecko2	#2	14.31	14.4	1543.97	X position	Tumor Gecko2	0.8	2	2.8
Replicate 2	Tumor Gecko3	#3	9.56	15.55	744.122	X position	Tumor Gecko3	1.1	2	3.2
	Tumor Gecko4	#4	11.94	13.88	1036.09	X position	Tumor Gecko4	2	2	2
Replicate 3	Tumor Gecko5	#5	12.17	14.45	1120.59	X position	Tumor Gecko5	1	1.8	3
	Tumor Gecko6	#6	12	15.34	1156.61	X position	Tumor Gecko6	2	2	2
	day 30
replicate 1	Tumor Gecko1	#1	13.68	18.09	1772.59
	Tumor Gecko2	#2	10.99	14.97	946.707
Replicate 2	Tumor Gecko3	#3	10.43	17.77	1012.17
	Tumor Gecko4	#4	10.59	17.1	1004.12
Replicate 3	Tumor Gecko5	#5	11.99	15.25	1147.91
	Tumor Gecko6	#6	14.69	16.53	1867.73
