# Supplementary material for: In vivo genome-wide CRISPR screen reveals breast cancer vulnerabilities and synergistic mTOR/Hippo targeted combination therapy
Source: Nat Commun. 2021 May 24;12:3055. doi: 10.1038/s41467-021-23316-4 (PMC8144221; doi:10.1038/s41467-021-23316-4)
Supplement: Supplementary file 3 — Source Data [file 41467_2021_23316_MOESM3_ESM.zip › Fig 1c and 1d.xlsx]

## Sheet: Fig.1c and 1d
Label	TotalsgRNAs	Zerocounts	Library sgRNAs coverage	GiniIndex
Cell rep1	63950	42	99.9343	0.09651
Tumor Gecko1	63950	2093	96.7271	0.2443
Tumor Gecko2	63950	1589	97.5152	0.2255
Cell rep2	63950	34	99.9468	0.08832
Tumor Gecko3	63950	2307	96.3925	0.2505
Tumor Gecko4	63950	1978	96.907	0.2342
Cell rep3	63950	28	99.9562	0.09147
Tumor Gecko5	63950	1672	97.3855	0.2276
Tumor Gecko6	63950	1769	97.2338	0.2282
	Library sgRNAs coverage			GiniIndex
