# Supplementary material for: In vivo genome-wide CRISPR screen reveals breast cancer vulnerabilities and synergistic mTOR/Hippo targeted combination therapy
Source: Nat Commun. 2021 May 24;12:3055. doi: 10.1038/s41467-021-23316-4 (PMC8144221; doi:10.1038/s41467-021-23316-4)
Supplement: Supplementary file 3 — Source Data [file 41467_2021_23316_MOESM3_ESM.zip › Fig 2a.xlsx]

## Sheet: Fig 2a
Term	Overlap	P-value	Adjusted P-value	Log 10 pvalue	Genes
RNA transport	25/165	8.88533e-17	2.73668e-14	13.5628	CYFIP1;POP5;SEH1L;EIF4A3;PHAX;NMD3;SUMO2;SAP18;NUP88;RPP38;UBE2I;EIF2B2;NUP155;ELAC2;THOC3;EIF2S1;EIF2S3;EIF3I;RPP21;GEMIN5;RNPS1;EIF3F;EIF3D;KPNB1;EIF4G1
Ribosome	21/153	2.03477e-13	3.13355e-11	10.504	RPL3;RPL21;RPL34;RPL35A;RPL6;RPL7;RPS25;RPS17;RPS15A;RPS19;RPS18;RPL36;RPL14;RPL24;RPL38;RPL27;RPL37;RPS11;RPL18;RPL39;RSL24D1
RNA polymerase	2019-10-31	6.2209e-11	6.38679e-09	8.19472	POLR3A;POLR3C;POLR1A;POLR1B;POLR3E;POLR1C;POLR1E;POLR3H;POLR3K;POLR2K
Ribosome biogenesis in eukaryotes	13/101	1.85922e-08	1.4316e-06	5.84418	UTP15;POP5;NOP58;HEATR1;FCF1;IMP4;NMD3;SPATA5;UTP18;SBDS;RIOK1;UTP14A;RPP38
Spliceosome	14/134	7.81629e-08	4.81484e-06	5.31742	PRPF38B;EIF4A3;THOC3;SNRNP40;PHF5A;PUF60;TRA2B;SNRNP27;SNRPD3;SNRPF;SNRPC;SRSF10;SMNDC1;BCAS2
mRNA surveillance pathway	11/91	4.47921e-07	2.29933e-05	4.6384	RNGTT;PPP2R1A;CSTF3;EIF4A3;SSU72;CSTF1;SAP18;SYMPK;RNPS1;BCL2L2-PABPN1;PELO
Cell cycle	10/124	5.58864e-05	0.002459	2.60924	PCNA;CDC45;MYC;CHEK1;CDC16;ANAPC4;ANAPC5;PKMYT1;SKP1;MAD2L1
Cytosolic DNA-sensing pathway	7/63	9.95902e-05	0.00383422	2.41632	POLR3A;POLR3C;POLR1C;POLR3E;POLR3H;POLR3K;POLR2K
Aminoacyl-tRNA biosynthesis	7/66	0.000134163	0.00459137	2.33806	YARS;VARS;QARS;IARS2;HARS;YARS2;AARS
Renal cell carcinoma	6/69	0.00117724	0.0362591	1.44058	CUL2;PTPN11;GRB2;HRAS;PAK2;CRKL
mTOR signaling pathway	9/152	0.00126738	0.0354867	1.44993	SEH1L;WDR59;MIOS;RHEB;ATP6V1H;GRB2;RICTOR;HRAS;TTI1
Oocyte meiosis	8/125	0.0014265	0.0366135	1.43636	PPP2R1A;SPDYE2;CDC16;ANAPC4;ANAPC5;PKMYT1;SKP1;MAD2L1
N-Glycan biosynthesis	5/50	0.00162177	0.0384235	1.4154	DAD1;ALG2;ALG13;ALG11;STT3B
Chronic myeloid leukemia	6/76	0.00194284	0.0427425	1.36914	SHC1;MYC;PTPN11;GRB2;HRAS;CRKL
RNA degradation	6/79	0.00236688	0.0485999	1.31336	HSPA9;DDX6;DIS3;DHX36;ENO1;DCPS
Ubiquitin mediated proteolysis	8/137	0.00254172	0.0489281	1.31044	UBE2H;UBE2I;PPIL2;CUL2;CDC16;ANAPC4;ANAPC5;SKP1
