# Supplementary material for: In vivo genome-wide CRISPR screen reveals breast cancer vulnerabilities and synergistic mTOR/Hippo targeted combination therapy
Source: Nat Commun. 2021 May 24;12:3055. doi: 10.1038/s41467-021-23316-4 (PMC8144221; doi:10.1038/s41467-021-23316-4)
Supplement: Supplementary file 3 — Source Data [file 41467_2021_23316_MOESM3_ESM.zip › Fig 2d and Fig 2f.xlsx]

## Sheet: Fig 2d
Combined patients 3,593 from METABRIC and TCGA datasets
Cancer Study	Alteration Frequency	Alteration Type
Breast Cancer (METABRIC, Nature 2012 & Nat Commun 2016)	0.079713	multiple
Breast Cancer (METABRIC, Nature 2012 & Nat Commun 2016)	0.597848	homdel
Breast Cancer (METABRIC, Nature 2012 & Nat Commun 2016)	21.4029	amp
Breast Cancer (METABRIC, Nature 2012 & Nat Commun 2016)	0.11957	mutated
Breast Invasive Carcinoma (TCGA, PanCancer Atlas)	0.830258	multiple
Breast Invasive Carcinoma (TCGA, PanCancer Atlas)	2.95203	homdel
Breast Invasive Carcinoma (TCGA, PanCancer Atlas)	11.1624	amp
Breast Invasive Carcinoma (TCGA, PanCancer Atlas)	0.645756	fusion
Breast Invasive Carcinoma (TCGA, PanCancer Atlas)	2.30627	mutated

## Sheet: Fig 2f
Overall survival outcome in 3,065 breast cancer patient from METABRIC and TCGA datasets
Altered group
Case ID	Study ID	Number at Risk	Status	Survival Rate	Time (months)
TCGA-AN-A0AM	brca_tcga_pan_can_atlas_2018	681	censored	1	0.164382
TCGA-AN-A046	brca_tcga_pan_can_atlas_2018	680	censored	1	0.328764
TCGA-AN-A0AS	brca_tcga_pan_can_atlas_2018	679	censored	1	0.328764
TCGA-AN-A0XN	brca_tcga_pan_can_atlas_2018	678	censored	1	0.328764
TCGA-AN-A0XS	brca_tcga_pan_can_atlas_2018	677	censored	1	0.328764
TCGA-A8-A06Q	brca_tcga_pan_can_atlas_2018	676	censored	1	1.01917
TCGA-A8-A09C	brca_tcga_pan_can_atlas_2018	675	censored	1	1.01917
MB-0374	brca_metabric	674	censored	1	1.43333
TCGA-AN-A04C	brca_tcga_pan_can_atlas_2018	673	censored	1	1.77532
MB-0117	brca_metabric	672	censored	1	2.4
MB-6281	brca_metabric	671	deceased	0.99851	3.5
MB-0314	brca_metabric	670	deceased	0.997019	4.43333
MB-7186	brca_metabric	669	censored	0.997019	4.86667
TCGA-A2-A0CU	brca_tcga_pan_can_atlas_2018	668	deceased	0.995527	5.19446
TCGA-AC-A23H	brca_tcga_pan_can_atlas_2018	667	deceased	0.994034	5.72049
TCGA-EW-A1PC	brca_tcga_pan_can_atlas_2018	666	censored	0.994034	6.14788
TCGA-AN-A0FD	brca_tcga_pan_can_atlas_2018	665	censored	0.994034	6.44376
TCGA-BH-A18T	brca_tcga_pan_can_atlas_2018	664	deceased	0.992537	7.3643
TCGA-AN-A0FJ	brca_tcga_pan_can_atlas_2018	663	censored	0.992537	7.95608
TCGA-EW-A1IY	brca_tcga_pan_can_atlas_2018	662	censored	0.992537	8.4821
TCGA-E2-A1LK	brca_tcga_pan_can_atlas_2018	661	deceased	0.991036	8.74511
TCGA-A7-A6VW	brca_tcga_pan_can_atlas_2018	660	censored	0.991036	9.36976
TCGA-AN-A0AJ	brca_tcga_pan_can_atlas_2018	659	censored	0.991036	9.96153
TCGA-A8-A07O	brca_tcga_pan_can_atlas_2018	658	censored	0.991036	9.99441
TCGA-AR-A5QQ	brca_tcga_pan_can_atlas_2018	657	deceased	0.989527	10.5862
MB-6098	brca_metabric	656	deceased	0.988019	10.6333
TCGA-A7-A5ZW	brca_tcga_pan_can_atlas_2018	655	censored	0.988019	10.7177
MB-0164	brca_metabric	654	censored	0.988019	10.8333
TCGA-C8-A1HI	brca_tcga_pan_can_atlas_2018	653	censored	0.988019	11.2766
TCGA-C8-A1HG	brca_tcga_pan_can_atlas_2018	652	censored	0.988019	11.3423
TCGA-C8-A12N	brca_tcga_pan_can_atlas_2018	651	censored	0.988019	11.7697
MB-0259	brca_metabric	650	deceased	0.986499	11.8667
MB-4360	brca_metabric	649	deceased	0.984979	11.8667
TCGA-C8-A12L	brca_tcga_pan_can_atlas_2018	648	censored	0.984979	11.9341
TCGA-A8-A0A1	brca_tcga_pan_can_atlas_2018	647	censored	0.984979	11.9999
TCGA-BH-A1EV	brca_tcga_pan_can_atlas_2018	646	deceased	0.983454	11.9999
TCGA-C8-A130	brca_tcga_pan_can_atlas_2018	645	censored	0.983454	12.1643
TCGA-D8-A27W	brca_tcga_pan_can_atlas_2018	644	censored	0.983454	12.2629
TCGA-C8-A1HO	brca_tcga_pan_can_atlas_2018	643	censored	0.983454	12.3286
TCGA-C8-A137	brca_tcga_pan_can_atlas_2018	642	censored	0.983454	12.4601
TCGA-C8-A138	brca_tcga_pan_can_atlas_2018	641	censored	0.983454	12.493
TCGA-D8-A27V	brca_tcga_pan_can_atlas_2018	640	censored	0.983454	12.5259
TCGA-C8-A12V	brca_tcga_pan_can_atlas_2018	639	censored	0.983454	12.6574
TCGA-C8-A12W	brca_tcga_pan_can_atlas_2018	638	censored	0.983454	12.6574
TCGA-C8-A135	brca_tcga_pan_can_atlas_2018	637	censored	0.983454	12.9204
MB-0134	brca_metabric	636	deceased	0.981908	12.9333
TCGA-C8-A1HN	brca_tcga_pan_can_atlas_2018	635	censored	0.981908	12.9533
TCGA-A8-A06P	brca_tcga_pan_can_atlas_2018	634	censored	0.981908	13.019
TCGA-D8-A27H	brca_tcga_pan_can_atlas_2018	633	censored	0.981908	13.0519
TCGA-D8-A145	brca_tcga_pan_can_atlas_2018	632	censored	0.981908	13.4793
TCGA-C8-A131	brca_tcga_pan_can_atlas_2018	631	censored	0.981908	13.5122
MB-6019	brca_metabric	630	deceased	0.980349	13.5333
TCGA-GM-A5PV	brca_tcga_pan_can_atlas_2018	629	censored	0.980349	13.5451
MB-5296	brca_metabric	628	deceased	0.978788	13.8
TCGA-EW-A1PD	brca_tcga_pan_can_atlas_2018	627	censored	0.978788	13.9396
TCGA-A8-A07I	brca_tcga_pan_can_atlas_2018	626	censored	0.978788	14.0053
TCGA-D8-A1Y2	brca_tcga_pan_can_atlas_2018	625	censored	0.978788	14.2355
TCGA-A1-A0SG	brca_tcga_pan_can_atlas_2018	624	censored	0.978788	14.2683
TCGA-LL-A740	brca_tcga_pan_can_atlas_2018	623	censored	0.978788	14.4985
TCGA-LL-A5YN	brca_tcga_pan_can_atlas_2018	622	censored	0.978788	14.6957
TCGA-LL-A5YP	brca_tcga_pan_can_atlas_2018	621	censored	0.978788	14.7944
TCGA-AC-A5XU	brca_tcga_pan_can_atlas_2018	620	censored	0.978788	14.9587
TCGA-A8-A09V	brca_tcga_pan_can_atlas_2018	619	censored	0.978788	15.0245
MB-0361	brca_metabric	618	deceased	0.977204	15.0667
TCGA-EW-A6S9	brca_tcga_pan_can_atlas_2018	617	censored	0.977204	15.2218
MB-4354	brca_metabric	616	deceased	0.975618	15.3667
TCGA-C8-A26Z	brca_tcga_pan_can_atlas_2018	615	censored	0.975618	15.4519
MB-3497	brca_metabric	614	deceased	0.974029	15.5
TCGA-XX-A89A	brca_tcga_pan_can_atlas_2018	613	censored	0.974029	16.0437
MB-5520	brca_metabric	612	deceased	0.972437	16.3
TCGA-D8-A1XS	brca_tcga_pan_can_atlas_2018	611	censored	0.972437	16.3067
TCGA-D8-A1JA	brca_tcga_pan_can_atlas_2018	610	censored	0.972437	16.5039
MB-5231	brca_metabric	609	deceased	0.970841	16.5667
MB-0874	brca_metabric	608	deceased	0.969244	16.6
TCGA-D8-A1XT	brca_tcga_pan_can_atlas_2018	607	censored	0.969244	16.6354
TCGA-UL-AAZ6	brca_tcga_pan_can_atlas_2018	606	censored	0.969244	17.03
MB-4318	brca_metabric	605	deceased	0.967642	17.1333
TCGA-E2-A9RU	brca_tcga_pan_can_atlas_2018	604	censored	0.967642	17.6875
TCGA-AO-A1KT	brca_tcga_pan_can_atlas_2018	603	censored	0.967642	17.7861
TCGA-A7-A4SF	brca_tcga_pan_can_atlas_2018	602	censored	0.967642	17.9176
TCGA-A8-A06R	brca_tcga_pan_can_atlas_2018	601	censored	0.967642	17.9834
TCGA-A2-A04P	brca_tcga_pan_can_atlas_2018	600	deceased	0.966029	18.0162
TCGA-A2-A0YE	brca_tcga_pan_can_atlas_2018	599	censored	0.966029	18.2135
MB-6327	brca_metabric	598	deceased	0.964414	18.2667
TCGA-D8-A1X5	brca_tcga_pan_can_atlas_2018	597	censored	0.964414	18.5751
TCGA-A2-A0YJ	brca_tcga_pan_can_atlas_2018	596	censored	0.964414	18.608
TCGA-EW-A1PA	brca_tcga_pan_can_atlas_2018	595	censored	0.964414	18.9039
TCGA-A8-A07G	brca_tcga_pan_can_atlas_2018	594	censored	0.964414	18.9697
MB-0656	brca_metabric	593	deceased	0.962787	19.0333
TCGA-A8-A09T	brca_tcga_pan_can_atlas_2018	592	censored	0.962787	19.0354
MB-2632	brca_metabric	591	deceased	0.961158	19.1
TCGA-D8-A147	brca_tcga_pan_can_atlas_2018	590	censored	0.961158	19.1998
TCGA-AC-A23C	brca_tcga_pan_can_atlas_2018	589	censored	0.961158	19.2327
TCGA-S3-AA10	brca_tcga_pan_can_atlas_2018	588	censored	0.961158	19.2655
TCGA-C8-A9FZ	brca_tcga_pan_can_atlas_2018	587	censored	0.961158	19.4628
MB-2842	brca_metabric	586	deceased	0.959518	19.7333
TCGA-EW-A1PB	brca_tcga_pan_can_atlas_2018	585	censored	0.959518	19.9888
MB-4945	brca_metabric	584	deceased	0.957875	20.1333
MB-0221	brca_metabric	583	deceased	0.956232	20.2
TCGA-D8-A1JN	brca_tcga_pan_can_atlas_2018	582	censored	0.956232	20.3833
TCGA-BH-A0AW	brca_tcga_pan_can_atlas_2018	581	censored	0.956232	20.4491
TCGA-E2-A15E	brca_tcga_pan_can_atlas_2018	580	censored	0.956232	20.7121
MB-0393	brca_metabric	579	deceased	0.95458	20.8333
TCGA-D8-A13Z	brca_tcga_pan_can_atlas_2018	578	censored	0.95458	20.8765
MB-7269	brca_metabric	577	deceased	0.952926	21.1667
MB-7279	brca_metabric	576	deceased	0.951272	21.3
MB-7251	brca_metabric	575	deceased	0.949617	21.5667
TCGA-A2-A0YH	brca_tcga_pan_can_atlas_2018	574	censored	0.949617	21.6655
MB-4769	brca_metabric	573	deceased	0.94796	21.7
TCGA-A7-A26I	brca_tcga_pan_can_atlas_2018	572	censored	0.94796	21.7313
MB-5173	brca_metabric	571	deceased	0.9463	22.1333
TCGA-AC-A3QP	brca_tcga_pan_can_atlas_2018	570	censored	0.9463	22.1915
TCGA-A7-A2KD	brca_tcga_pan_can_atlas_2018	569	censored	0.9463	22.323
MB-0400	brca_metabric	568	deceased	0.944634	22.4667
TCGA-E2-A15C	brca_tcga_pan_can_atlas_2018	567	censored	0.944634	22.8162
TCGA-AC-A3YI	brca_tcga_pan_can_atlas_2018	566	censored	0.944634	23.2436
MB-7238	brca_metabric	565	deceased	0.942962	23.2667
TCGA-A7-A26G	brca_tcga_pan_can_atlas_2018	564	censored	0.942962	23.7367
MB-0507	brca_metabric	563	censored	0.942962	23.8
TCGA-E9-A54Y	brca_tcga_pan_can_atlas_2018	562	censored	0.942962	23.8354
TCGA-BH-A0HF	brca_tcga_pan_can_atlas_2018	561	censored	0.942962	23.9011
MB-7237	brca_metabric	560	deceased	0.941278	23.9333
MB-0538	brca_metabric	559	deceased	0.939594	24.1
MB-0666	brca_metabric	558	deceased	0.93791	24.3333
TCGA-AQ-A04H	brca_tcga_pan_can_atlas_2018	557	censored	0.93791	24.7888
MB-0653	brca_metabric	556	deceased	0.936223	24.8
MB-2742	brca_metabric	555	deceased	0.934537	24.9
TCGA-A8-A07U	brca_tcga_pan_can_atlas_2018	554	censored	0.934537	24.986
MB-5558	brca_metabric	553	censored	0.934537	25.0333
TCGA-A7-A13F	brca_tcga_pan_can_atlas_2018	552	censored	0.934537	25.1504
TCGA-D8-A73X	brca_tcga_pan_can_atlas_2018	551	censored	0.934537	25.2162
MB-5335	brca_metabric	550	deceased	0.932837	25.2333
MB-3435	brca_metabric	549	deceased	0.931138	25.4333
TCGA-BH-A0AY	brca_tcga_pan_can_atlas_2018	548	censored	0.931138	25.5449
TCGA-EW-A2FV	brca_tcga_pan_can_atlas_2018	547	censored	0.931138	25.9066
MB-0549	brca_metabric	546	censored	0.931138	25.9667
TCGA-BH-A202	brca_tcga_pan_can_atlas_2018	545	censored	0.931138	26.1367
TCGA-A2-A4S1	brca_tcga_pan_can_atlas_2018	544	censored	0.931138	26.9586
MB-0373	brca_metabric	543	deceased	0.929423	27
MB-5126	brca_metabric	542	deceased	0.927709	27.3
TCGA-E2-A108	brca_tcga_pan_can_atlas_2018	541	censored	0.927709	27.5175
MB-5120	brca_metabric	540	deceased	0.925991	27.8
MB-6280	brca_metabric	539	deceased	0.924273	27.8667
MB-7023	brca_metabric	538	deceased	0.922555	27.9667
MB-0079	brca_metabric	537	deceased	0.920837	28.5
MB-0268	brca_metabric	536	deceased	0.919119	28.5
MB-3063	brca_metabric	535	deceased	0.917401	28.5667
MB-3103	brca_metabric	534	deceased	0.915683	28.7333
MB-5358	brca_metabric	533	deceased	0.913965	28.8333
MB-0395	brca_metabric	532	deceased	0.912247	29
TCGA-A8-A06U	brca_tcga_pan_can_atlas_2018	531	deceased	0.910529	29.0298
MB-0120	brca_metabric	530	deceased	0.908811	29.0667
TCGA-LL-A442	brca_tcga_pan_can_atlas_2018	529	censored	0.908811	29.2271
TCGA-A7-A0DC	brca_tcga_pan_can_atlas_2018	528	censored	0.908811	29.786
MB-7111	brca_metabric	527	deceased	0.907086	30.1667
TCGA-E9-A3QA	brca_tcga_pan_can_atlas_2018	526	censored	0.907086	30.1805
MB-4651	brca_metabric	525	deceased	0.905359	30.3
MB-7054	brca_metabric	524	deceased	0.903631	30.4333
TCGA-A7-A0CJ	brca_tcga_pan_can_atlas_2018	523	censored	0.903631	30.6079
MB-5647	brca_metabric	522	deceased	0.9019	30.8
MB-5390	brca_metabric	521	deceased	0.900169	30.9333
TCGA-A8-A06X	brca_tcga_pan_can_atlas_2018	520	deceased	0.898438	31.0024
TCGA-BH-A0EE	brca_tcga_pan_can_atlas_2018	519	censored	0.898438	31.0024
MB-7260	brca_metabric	518	censored	0.898438	31.1667
TCGA-A2-A0YM	brca_tcga_pan_can_atlas_2018	517	censored	0.898438	31.7257
TCGA-A7-A13D	brca_tcga_pan_can_atlas_2018	516	censored	0.898438	31.7257
TCGA-A1-A0SK	brca_tcga_pan_can_atlas_2018	515	deceased	0.896693	31.7914
TCGA-E2-A14W	brca_tcga_pan_can_atlas_2018	514	censored	0.896693	32.0216
MB-7035	brca_metabric	513	deceased	0.894945	32.0667
MB-5625	brca_metabric	512	deceased	0.893197	32.3
MB-0358	brca_metabric	511	censored	0.893197	32.8667
MB-3277	brca_metabric	510	deceased	0.891446	32.9333
TCGA-AC-A2QH	brca_tcga_pan_can_atlas_2018	509	censored	0.891446	33.0407
TCGA-A8-A09M	brca_tcga_pan_can_atlas_2018	508	censored	0.891446	33.0736
TCGA-BH-A1FD	brca_tcga_pan_can_atlas_2018	507	deceased	0.889687	33.1722
TCGA-EW-A6SD	brca_tcga_pan_can_atlas_2018	506	censored	0.889687	33.2051
MB-7116	brca_metabric	505	deceased	0.887926	33.3667
MB-4341	brca_metabric	504	deceased	0.886164	33.7
TCGA-A2-A3XS	brca_tcga_pan_can_atlas_2018	503	deceased	0.884402	33.9284
MB-5229	brca_metabric	502	deceased	0.88264	33.9667
TCGA-A2-A0EU	brca_tcga_pan_can_atlas_2018	501	censored	0.88264	34.29
MB-5101	brca_metabric	500	deceased	0.880875	34.3333
MB-6145	brca_metabric	499	deceased	0.87911	34.3333
TCGA-EW-A1PG	brca_tcga_pan_can_atlas_2018	498	censored	0.87911	34.553
MB-7256	brca_metabric	497	deceased	0.877341	34.7
MB-0615	brca_metabric	496	censored	0.877341	34.7667
MB-2758	brca_metabric	495	deceased	0.875569	35
MB-6287	brca_metabric	494	deceased	0.873796	35.2
TCGA-A7-A0CE	brca_tcga_pan_can_atlas_2018	493	censored	0.873796	35.3092
MB-6226	brca_metabric	492	deceased	0.87202	35.3667
TCGA-A7-A0CH	brca_tcga_pan_can_atlas_2018	491	censored	0.87202	35.4736
MB-0459	brca_metabric	490	deceased	0.870241	35.6
TCGA-E9-A1NE	brca_tcga_pan_can_atlas_2018	489	censored	0.870241	35.7695
MB-4233	brca_metabric	488	deceased	0.868457	36.3667
MB-0481	brca_metabric	487	deceased	0.866674	36.4
MB-0385	brca_metabric	486	deceased	0.864891	36.4333
MB-0028	brca_metabric	485	deceased	0.863107	36.5667
TCGA-A8-A085	brca_tcga_pan_can_atlas_2018	484	censored	0.863107	36.953
MB-7027	brca_metabric	483	deceased	0.86132	36.9667
TCGA-A8-A08J	brca_tcga_pan_can_atlas_2018	482	deceased	0.859534	37.0516
TCGA-AO-A0J6	brca_tcga_pan_can_atlas_2018	481	censored	0.859534	37.479
TCGA-BH-A18N	brca_tcga_pan_can_atlas_2018	480	deceased	0.857743	37.7421
MB-6047	brca_metabric	479	deceased	0.855952	37.8667
TCGA-B6-A3ZX	brca_tcga_pan_can_atlas_2018	478	deceased	0.854161	37.8736
MB-3556	brca_metabric	477	deceased	0.852371	38.0333
MB-6060	brca_metabric	476	deceased	0.85058	38.0333
MB-0392	brca_metabric	475	deceased	0.848789	38.1333
MB-5632	brca_metabric	474	deceased	0.846999	38.1667
MB-5243	brca_metabric	473	deceased	0.845208	38.4333
TCGA-E2-A574	brca_tcga_pan_can_atlas_2018	472	censored	0.845208	38.7612
TCGA-E9-A247	brca_tcga_pan_can_atlas_2018	471	censored	0.845208	38.9914
MB-0464	brca_metabric	470	deceased	0.84341	39.3
MB-5061	brca_metabric	469	censored	0.84341	39.4333
MB-2847	brca_metabric	468	deceased	0.841607	39.5333
TCGA-BH-A0B3	brca_tcga_pan_can_atlas_2018	467	censored	0.841607	39.5503
TCGA-E9-A1NC	brca_tcga_pan_can_atlas_2018	466	censored	0.841607	39.5503
MB-2781	brca_metabric	465	deceased	0.839798	40.4333
TCGA-BH-A0H9	brca_tcga_pan_can_atlas_2018	464	censored	0.839798	40.9968
MB-0545	brca_metabric	463	deceased	0.837984	41.1667
MB-4591	brca_metabric	462	deceased	0.83617	41.1667
MB-4643	brca_metabric	461	deceased	0.834356	41.4667
MB-3275	brca_metabric	460	deceased	0.832542	41.5333
MB-0882	brca_metabric	459	deceased	0.830728	42.3667
TCGA-A2-A25B	brca_tcga_pan_can_atlas_2018	458	censored	0.830728	42.4434
MB-3028	brca_metabric	457	deceased	0.828911	42.5667
MB-7264	brca_metabric	456	deceased	0.827093	42.9667
TCGA-E2-A105	brca_tcga_pan_can_atlas_2018	455	censored	0.827093	43.0023
TCGA-E2-A1LL	brca_tcga_pan_can_atlas_2018	454	censored	0.827093	43.0351
MB-0167	brca_metabric	453	deceased	0.825267	43.1
MB-4685	brca_metabric	452	deceased	0.823441	43.3
MB-0466	brca_metabric	451	censored	0.823441	43.8667
TCGA-AO-A03V	brca_tcga_pan_can_atlas_2018	450	censored	0.823441	44.416
MB-7149	brca_metabric	449	deceased	0.821607	44.6333
MB-0211	brca_metabric	448	deceased	0.819773	44.8
TCGA-BH-A0E7	brca_tcga_pan_can_atlas_2018	447	censored	0.819773	44.8105
MB-2642	brca_metabric	446	deceased	0.817935	45.1667
MB-0434	brca_metabric	445	deceased	0.816097	45.5
MB-4794	brca_metabric	444	deceased	0.814259	45.5
TCGA-BH-A1FM	brca_tcga_pan_can_atlas_2018	443	deceased	0.812421	45.6324
MB-7208	brca_metabric	442	deceased	0.810583	45.9333
MB-0350	brca_metabric	441	deceased	0.808745	46.0667
MB-5259	brca_metabric	440	deceased	0.806907	46.1667
MB-4767	brca_metabric	439	deceased	0.805069	47.1333
TCGA-3C-AALK	brca_tcga_pan_can_atlas_2018	438	censored	0.805069	47.605
MB-0165	brca_metabric	437	deceased	0.803227	47.6333
TCGA-E9-A1RI	brca_tcga_pan_can_atlas_2018	436	censored	0.803227	47.6378
MB-4908	brca_metabric	435	deceased	0.80138	47.9
MB-4653	brca_metabric	434	deceased	0.799534	48.1333
MB-5292	brca_metabric	433	deceased	0.797687	48.4333
MB-5540	brca_metabric	432	deceased	0.795841	48.4333
TCGA-3C-AALJ	brca_tcga_pan_can_atlas_2018	431	censored	0.795841	48.4597
TCGA-5L-AAT0	brca_tcga_pan_can_atlas_2018	430	censored	0.795841	48.5584
MB-7281	brca_metabric	429	deceased	0.793986	49.5333
MB-0095	brca_metabric	428	deceased	0.79213	49.7667
TCGA-A2-A0T3	brca_tcga_pan_can_atlas_2018	427	censored	0.79213	49.8405
MB-3402	brca_metabric	426	deceased	0.790271	50.0333
MB-5454	brca_metabric	425	deceased	0.788412	50.6667
TCGA-AO-A0JB	brca_tcga_pan_can_atlas_2018	424	censored	0.788412	50.6953
MB-3436	brca_metabric	423	deceased	0.786548	50.7667
TCGA-BH-A0HY	brca_tcga_pan_can_atlas_2018	422	censored	0.786548	50.794
TCGA-AR-A24W	brca_tcga_pan_can_atlas_2018	421	censored	0.786548	50.9583
MB-2728	brca_metabric	420	deceased	0.784675	51.4
MB-5338	brca_metabric	419	deceased	0.782802	51.6667
MB-0149	brca_metabric	418	deceased	0.78093	51.7
MB-6022	brca_metabric	417	deceased	0.779057	52.0667
MB-5200	brca_metabric	416	deceased	0.777184	52.3
MB-6194	brca_metabric	415	deceased	0.775311	52.4667
TCGA-A2-A259	brca_tcga_pan_can_atlas_2018	414	censored	0.775311	52.4707
TCGA-EW-A2FS	brca_tcga_pan_can_atlas_2018	413	censored	0.775311	52.7337
TCGA-BH-A0HA	brca_tcga_pan_can_atlas_2018	412	censored	0.775311	52.9638
TCGA-AO-A0J9	brca_tcga_pan_can_atlas_2018	411	censored	0.775311	53.0296
TCGA-A8-A06T	brca_tcga_pan_can_atlas_2018	410	censored	0.775311	53.0624
MB-7226	brca_metabric	409	deceased	0.773416	53.3667
TCGA-E2-A15J	brca_tcga_pan_can_atlas_2018	408	censored	0.773416	53.9172
MB-0143	brca_metabric	407	deceased	0.771515	54.3333
MB-7225	brca_metabric	406	deceased	0.769615	55
MB-2835	brca_metabric	405	deceased	0.767715	55.0333
TCGA-BH-A1FU	brca_tcga_pan_can_atlas_2018	404	deceased	0.765815	55.4953
TCGA-BH-A18Q	brca_tcga_pan_can_atlas_2018	403	deceased	0.763914	55.6268
MB-3386	brca_metabric	402	deceased	0.762014	55.6333
MB-0428	brca_metabric	401	censored	0.762014	55.9333
MB-4601	brca_metabric	400	deceased	0.760109	56.2667
MB-5057	brca_metabric	399	deceased	0.758204	56.3333
MB-6071	brca_metabric	398	deceased	0.756299	57.4
MB-5081	brca_metabric	397	deceased	0.754394	58
MB-5463	brca_metabric	396	deceased	0.752489	58.1333
MB-4930	brca_metabric	395	censored	0.752489	58.4333
MB-4941	brca_metabric	394	deceased	0.750579	58.6333
MB-0405	brca_metabric	393	deceased	0.748669	59.0667
MB-0569	brca_metabric	392	deceased	0.746759	59.5
MB-2513	brca_metabric	391	deceased	0.744849	59.7
TCGA-E2-A1L7	brca_tcga_pan_can_atlas_2018	390	censored	0.744849	60.361
MB-0640	brca_metabric	389	censored	0.744849	61.3333
MB-0649	brca_metabric	388	censored	0.744849	61.4333
TCGA-BH-A0BG	brca_tcga_pan_can_atlas_2018	387	censored	0.744849	61.5117
TCGA-AO-A1KQ	brca_tcga_pan_can_atlas_2018	386	censored	0.744849	61.8733
MB-0517	brca_metabric	385	censored	0.744849	61.9
MB-3470	brca_metabric	384	deceased	0.74291	62.5333
MB-0452	brca_metabric	383	censored	0.74291	62.8
MB-0056	brca_metabric	382	censored	0.74291	62.8667
TCGA-BH-A0AU	brca_tcga_pan_can_atlas_2018	381	censored	0.74291	62.9253
MB-0152	brca_metabric	380	censored	0.74291	63.0333
MB-6006	brca_metabric	379	deceased	0.740949	63.5667
TCGA-E2-A150	brca_tcga_pan_can_atlas_2018	378	censored	0.740949	63.6157
MB-0288	brca_metabric	377	deceased	0.738984	63.8
MB-0608	brca_metabric	376	deceased	0.737019	63.9667
MB-2614	brca_metabric	375	deceased	0.735053	64.9333
MB-4224	brca_metabric	374	deceased	0.733088	65.5
MB-6114	brca_metabric	373	censored	0.733088	66.8333
TCGA-V7-A7HQ	brca_tcga_pan_can_atlas_2018	372	censored	0.733088	66.8376
TCGA-BH-A0DG	brca_tcga_pan_can_atlas_2018	371	censored	0.733088	67.1006
TCGA-A2-A0D0	brca_tcga_pan_can_atlas_2018	370	censored	0.733088	67.3308
MB-4119	brca_metabric	369	deceased	0.731101	67.8
MB-4351	brca_metabric	368	deceased	0.729115	68.1333
TCGA-B6-A0RG	brca_tcga_pan_can_atlas_2018	367	censored	0.729115	68.4486
MB-6008	brca_metabric	366	deceased	0.727122	69.1
TCGA-GM-A3XL	brca_tcga_pan_can_atlas_2018	365	censored	0.727122	69.3034
MB-0380	brca_metabric	364	deceased	0.725125	69.3333
MB-5401	brca_metabric	363	censored	0.725125	70.1667
MB-4934	brca_metabric	362	censored	0.725125	70.2333
MB-7024	brca_metabric	361	censored	0.725125	70.2667
TCGA-E2-A1IG	brca_tcga_pan_can_atlas_2018	360	censored	0.725125	70.3554
MB-4938	brca_metabric	359	deceased	0.723105	70.6
TCGA-BH-A0DX	brca_tcga_pan_can_atlas_2018	358	censored	0.723105	70.8814
MB-0501	brca_metabric	357	censored	0.723105	71.5
MB-0446	brca_metabric	356	censored	0.723105	72.2667
MB-0233	brca_metabric	355	deceased	0.721068	72.4333
MB-0590	brca_metabric	354	deceased	0.719031	72.4667
TCGA-BH-A18M	brca_tcga_pan_can_atlas_2018	353	deceased	0.716994	72.5581
TCGA-A2-A0ER	brca_tcga_pan_can_atlas_2018	352	censored	0.716994	74.3992
MB-0429	brca_metabric	351	deceased	0.714951	74.4667
MB-0483	brca_metabric	350	deceased	0.712909	74.4667
TCGA-BH-A1FE	brca_tcga_pan_can_atlas_2018	349	deceased	0.710866	74.7279
MB-6149	brca_metabric	348	deceased	0.708823	74.9333
MB-3104	brca_metabric	347	deceased	0.706781	75.3667
TCGA-BH-A0BP	brca_tcga_pan_can_atlas_2018	346	deceased	0.704738	75.4841
MB-0436	brca_metabric	345	deceased	0.702695	75.5
MB-5295	brca_metabric	344	deceased	0.700652	75.7
MB-6263	brca_metabric	343	censored	0.700652	75.8667
MB-0610	brca_metabric	342	censored	0.700652	76.7
MB-4937	brca_metabric	341	deceased	0.698598	77.2333
TCGA-B6-A0I1	brca_tcga_pan_can_atlas_2018	340	deceased	0.696543	77.6211
MB-6150	brca_metabric	339	deceased	0.694488	77.6667
MB-5280	brca_metabric	338	deceased	0.692434	77.8667
TCGA-BH-A0BW	brca_tcga_pan_can_atlas_2018	337	censored	0.692434	77.9498
TCGA-B6-A0RM	brca_tcga_pan_can_atlas_2018	336	deceased	0.690373	78.0156
TCGA-BH-A0DL	brca_tcga_pan_can_atlas_2018	335	censored	0.690373	78.2786
MB-7292	brca_metabric	334	deceased	0.688306	78.4667
MB-6135	brca_metabric	333	deceased	0.686239	78.6
MB-0544	brca_metabric	332	deceased	0.684172	79.3333
MB-4986	brca_metabric	331	deceased	0.682105	79.8
MB-5532	brca_metabric	330	deceased	0.680038	79.8667
TCGA-AO-A03L	brca_tcga_pan_can_atlas_2018	329	censored	0.680038	80.2841
MB-0637	brca_metabric	328	censored	0.680038	80.6667
TCGA-B6-A0RL	brca_tcga_pan_can_atlas_2018	327	deceased	0.677958	81.1717
TCGA-AO-A03O	brca_tcga_pan_can_atlas_2018	326	deceased	0.675879	81.632
MB-5107	brca_metabric	325	deceased	0.673799	82.6333
MB-5424	brca_metabric	324	deceased	0.671719	83.5333
MB-5086	brca_metabric	323	deceased	0.66964	84.2333
TCGA-B6-A0IN	brca_tcga_pan_can_atlas_2018	322	deceased	0.66756	84.5909
MB-4688	brca_metabric	321	deceased	0.665481	85.3
MB-7031	brca_metabric	320	censored	0.665481	85.3667
MB-0383	brca_metabric	319	deceased	0.663394	85.7333
MB-7051	brca_metabric	318	deceased	0.661308	85.9333
MB-0181	brca_metabric	317	censored	0.661308	85.9667
MB-3526	brca_metabric	316	deceased	0.659216	86.0667
MB-0258	brca_metabric	315	censored	0.659216	86.1333
MB-3536	brca_metabric	314	deceased	0.657116	86.2333
MB-7298	brca_metabric	313	deceased	0.655017	86.2333
MB-7018	brca_metabric	312	deceased	0.652917	86.5333
MB-7063	brca_metabric	311	censored	0.652917	86.6
TCGA-AC-A2FE	brca_tcga_pan_can_atlas_2018	310	deceased	0.650811	86.6621
MB-0630	brca_metabric	309	censored	0.650811	86.8
MB-4673	brca_metabric	308	deceased	0.648698	87
TCGA-E2-A1B1	brca_tcga_pan_can_atlas_2018	307	censored	0.648698	87.221
MB-2796	brca_metabric	306	deceased	0.646578	87.7
MB-0136	brca_metabric	305	censored	0.646578	88.2
MB-6284	brca_metabric	304	deceased	0.644451	88.3333
MB-6163	brca_metabric	303	deceased	0.642324	88.6667
MB-5549	brca_metabric	302	deceased	0.640197	88.9333
TCGA-AR-A250	brca_tcga_pan_can_atlas_2018	301	censored	0.640197	88.9963
TCGA-BH-A1F5	brca_tcga_pan_can_atlas_2018	300	deceased	0.638063	89.1607
MB-0598	brca_metabric	299	deceased	0.635929	89.3667
MB-6305	brca_metabric	298	deceased	0.633795	89.5333
MB-5139	brca_metabric	297	deceased	0.631661	89.9667
MB-5123	brca_metabric	296	deceased	0.629527	90.3
MB-5584	brca_metabric	295	deceased	0.627393	91.1
MB-0343	brca_metabric	294	deceased	0.625259	91.1333
MB-7043	brca_metabric	293	censored	0.625259	91.5333
TCGA-BH-A1EO	brca_tcga_pan_can_atlas_2018	292	deceased	0.623118	91.988
MB-6283	brca_metabric	291	deceased	0.620977	92.4
TCGA-A2-A0CP	brca_tcga_pan_can_atlas_2018	290	censored	0.620977	92.4812
MB-5593	brca_metabric	289	deceased	0.618828	92.5
MB-3754	brca_metabric	288	deceased	0.616679	92.7333
MB-0370	brca_metabric	287	deceased	0.614531	93.5
MB-0884	brca_metabric	286	deceased	0.612382	93.6667
MB-0480	brca_metabric	285	censored	0.612382	94.5667
MB-0119	brca_metabric	284	deceased	0.610226	95.8667
MB-0378	brca_metabric	283	deceased	0.60807	97.3
MB-7000	brca_metabric	282	censored	0.60807	97.4
MB-0388	brca_metabric	281	censored	0.60807	97.5667
MB-7082	brca_metabric	280	censored	0.60807	98.2667
MB-7068	brca_metabric	279	censored	0.60807	98.4667
MB-5432	brca_metabric	278	deceased	0.605882	98.5
MB-5547	brca_metabric	277	censored	0.605882	98.5667
TCGA-AR-A24Z	brca_tcga_pan_can_atlas_2018	276	censored	0.605882	98.6619
MB-0609	brca_metabric	275	deceased	0.603679	98.7
TCGA-AR-A0TW	brca_tcga_pan_can_atlas_2018	274	censored	0.603679	98.9249
MB-4655	brca_metabric	273	deceased	0.601468	99
MB-5468	brca_metabric	272	censored	0.601468	99.3667
MB-0022	brca_metabric	271	deceased	0.599248	99.5333
MB-4250	brca_metabric	270	deceased	0.597029	100.167
MB-0440	brca_metabric	269	censored	0.597029	100.833
MB-5258	brca_metabric	268	deceased	0.594801	101.067
MB-0503	brca_metabric	267	censored	0.594801	101.233
MB-4846	brca_metabric	266	deceased	0.592565	101.633
MB-0418	brca_metabric	265	censored	0.592565	102.067
MB-4763	brca_metabric	264	censored	0.592565	102.1
MB-6082	brca_metabric	263	deceased	0.590312	102.5
MB-7130	brca_metabric	262	deceased	0.588059	102.967
MB-3417	brca_metabric	261	censored	0.588059	103.467
MB-5240	brca_metabric	260	deceased	0.585797	103.833
MB-5435	brca_metabric	259	deceased	0.583535	104
MB-7262	brca_metabric	258	deceased	0.581274	104.033
MB-0166	brca_metabric	257	censored	0.581274	104.4
MB-7083	brca_metabric	256	censored	0.581274	105.467
MB-0628	brca_metabric	255	censored	0.581274	105.967
MB-7052	brca_metabric	254	censored	0.581274	106.133
MB-4003	brca_metabric	253	deceased	0.578976	106.567
TCGA-AO-A128	brca_tcga_pan_can_atlas_2018	252	censored	0.578976	106.782
MB-0596	brca_metabric	251	deceased	0.576669	107.1
MB-7065	brca_metabric	250	censored	0.576669	107.867
MB-7070	brca_metabric	249	censored	0.576669	108.067
MB-5636	brca_metabric	248	deceased	0.574344	108.3
MB-2932	brca_metabric	247	censored	0.574344	108.433
MB-3355	brca_metabric	246	censored	0.574344	109
MB-7091	brca_metabric	245	censored	0.574344	110.267
MB-3606	brca_metabric	244	censored	0.574344	110.633
MB-6337	brca_metabric	243	deceased	0.57198	110.867
MB-0519	brca_metabric	242	censored	0.57198	110.967
MB-0600	brca_metabric	241	censored	0.57198	111
MB-0474	brca_metabric	240	deceased	0.569597	111.1
MB-0554	brca_metabric	239	deceased	0.567214	111.167
MB-0109	brca_metabric	238	deceased	0.564831	112.4
MB-3528	brca_metabric	237	censored	0.564831	113.667
MB-5383	brca_metabric	236	deceased	0.562437	113.667
TCGA-B6-A0WY	brca_tcga_pan_can_atlas_2018	235	deceased	0.560044	113.785
TCGA-BH-A1FC	brca_tcga_pan_can_atlas_2018	234	deceased	0.557651	114.147
MB-0123	brca_metabric	233	deceased	0.555257	114.233
MB-7069	brca_metabric	232	censored	0.555257	114.6
MB-0157	brca_metabric	231	censored	0.555257	114.767
MB-0427	brca_metabric	230	censored	0.555257	116.1
MB-5575	brca_metabric	229	deceased	0.552833	117.667
MB-2760	brca_metabric	228	deceased	0.550408	118.033
MB-4639	brca_metabric	227	deceased	0.547983	119
MB-4669	brca_metabric	226	deceased	0.545559	119.467
MB-0574	brca_metabric	225	censored	0.545559	119.8
MB-5535	brca_metabric	224	deceased	0.543123	120.133
TCGA-BH-A1FB	brca_tcga_pan_can_atlas_2018	223	deceased	0.540687	120.623
MB-0512	brca_metabric	222	censored	0.540687	121.533
MB-7161	brca_metabric	221	censored	0.540687	121.533
MB-4737	brca_metabric	220	censored	0.540687	122.2
MB-7092	brca_metabric	219	censored	0.540687	122.4
MB-0599	brca_metabric	218	censored	0.540687	123.267
MB-5486	brca_metabric	217	deceased	0.538196	123.3
MB-7086	brca_metabric	216	censored	0.538196	123.533
MB-5124	brca_metabric	215	deceased	0.535693	124.2
MB-6113	brca_metabric	214	deceased	0.533189	124.567
MB-0328	brca_metabric	213	deceased	0.530686	125.6
MB-0201	brca_metabric	212	censored	0.530686	125.7
MB-6302	brca_metabric	211	deceased	0.528171	125.867
MB-3824	brca_metabric	210	deceased	0.525656	126.467
MB-6328	brca_metabric	209	censored	0.525656	126.667
MB-4991	brca_metabric	208	censored	0.525656	126.867
MB-6334	brca_metabric	207	censored	0.525656	128.1
MB-0510	brca_metabric	206	censored	0.525656	128.4
MB-7150	brca_metabric	205	censored	0.525656	128.967
MB-0468	brca_metabric	204	deceased	0.523079	129.6
TCGA-B6-A0X0	brca_tcga_pan_can_atlas_2018	203	deceased	0.520502	129.697
MB-0381	brca_metabric	202	censored	0.520502	130.2
MB-0371	brca_metabric	201	censored	0.520502	131.133
MB-0469	brca_metabric	200	censored	0.520502	131.267
TCGA-3C-AALI	brca_tcga_pan_can_atlas_2018	199	censored	0.520502	131.67
MB-0550	brca_metabric	198	deceased	0.517874	132.333
MB-0445	brca_metabric	197	censored	0.517874	132.533
MB-0479	brca_metabric	196	censored	0.517874	132.767
MB-2708	brca_metabric	195	deceased	0.515218	133.233
TCGA-AR-A0U3	brca_tcga_pan_can_atlas_2018	194	censored	0.515218	134.136
MB-6314	brca_metabric	193	censored	0.515218	134.833
MB-7127	brca_metabric	192	censored	0.515218	135.333
MB-2821	brca_metabric	191	deceased	0.51252	136.067
MB-0901	brca_metabric	190	censored	0.51252	136.167
MB-0172	brca_metabric	189	censored	0.51252	138.1
MB-7145	brca_metabric	188	censored	0.51252	138.333
MB-7141	brca_metabric	187	censored	0.51252	138.567
MB-4682	brca_metabric	186	deceased	0.509765	139.533
MB-4395	brca_metabric	185	deceased	0.507009	139.6
MB-6330	brca_metabric	184	censored	0.507009	140.333
TCGA-AR-A0TP	brca_tcga_pan_can_atlas_2018	183	censored	0.507009	140.546
MB-7174	brca_metabric	182	censored	0.507009	140.767
TCGA-B6-A0IQ	brca_tcga_pan_can_atlas_2018	181	censored	0.507009	140.875
MB-0206	brca_metabric	180	censored	0.507009	141.167
MB-2858	brca_metabric	179	deceased	0.504177	141.567
MB-5093	brca_metabric	178	deceased	0.501344	142.433
MB-0391	brca_metabric	177	censored	0.501344	142.467
MB-4626	brca_metabric	176	deceased	0.498496	143
MB-0532	brca_metabric	175	deceased	0.495647	143.133
TCGA-A2-A04N	brca_tcga_pan_can_atlas_2018	174	censored	0.495647	143.144
TCGA-B6-A0I2	brca_tcga_pan_can_atlas_2018	173	censored	0.495647	143.374
MB-5223	brca_metabric	172	deceased	0.492766	144.667
MB-5017	brca_metabric	171	censored	0.492766	144.933
MB-0324	brca_metabric	170	deceased	0.489867	144.967
MB-6030	brca_metabric	169	deceased	0.486968	145.367
MB-3211	brca_metabric	168	censored	0.486968	145.5
MB-5604	brca_metabric	167	censored	0.486968	145.633
MB-0195	brca_metabric	166	censored	0.486968	146
MB-3062	brca_metabric	165	censored	0.486968	146.367
MB-2844	brca_metabric	164	censored	0.486968	146.733
MB-5388	brca_metabric	163	deceased	0.483981	146.933
MB-7165	brca_metabric	162	censored	0.483981	147.167
MB-0145	brca_metabric	161	censored	0.483981	147.667
MB-7160	brca_metabric	160	censored	0.483981	148.067
MB-4434	brca_metabric	159	deceased	0.480937	148.1
MB-2846	brca_metabric	158	deceased	0.477893	149.7
MB-5428	brca_metabric	157	censored	0.477893	150.467
MB-5208	brca_metabric	156	censored	0.477893	151.9
MB-0872	brca_metabric	155	deceased	0.47481	152.067
MB-4770	brca_metabric	154	deceased	0.471727	152.067
MB-3092	brca_metabric	153	deceased	0.468644	152.333
MB-5291	brca_metabric	152	censored	0.468644	153.533
MB-0130	brca_metabric	151	censored	0.468644	153.567
MB-2834	brca_metabric	150	deceased	0.465519	153.833
MB-5427	brca_metabric	149	deceased	0.462395	155.733
MB-4872	brca_metabric	148	censored	0.462395	157.1
MB-0110	brca_metabric	147	censored	0.462395	157.5
MB-7181	brca_metabric	146	censored	0.462395	157.533
MB-5145	brca_metabric	145	deceased	0.459206	159.233
MB-7171	brca_metabric	144	deceased	0.456017	160.4
MB-0559	brca_metabric	143	censored	0.456017	161.767
MB-0573	brca_metabric	142	deceased	0.452806	163.2
MB-4264	brca_metabric	141	deceased	0.449594	163.2
MB-2613	brca_metabric	140	censored	0.449594	163.4
MB-5327	brca_metabric	139	censored	0.449594	163.533
MB-0005	brca_metabric	138	deceased	0.446336	163.7
MB-5457	brca_metabric	137	deceased	0.443079	164.567
MB-0340	brca_metabric	136	censored	0.443079	164.733
MB-7263	brca_metabric	135	deceased	0.439796	164.967
MB-5395	brca_metabric	134	censored	0.439796	165.167
MB-4139	brca_metabric	133	deceased	0.43649	165.4
MB-5396	brca_metabric	132	censored	0.43649	165.667
MB-7205	brca_metabric	131	censored	0.43649	166.033
MB-5236	brca_metabric	130	censored	0.43649	166.667
MB-5646	brca_metabric	129	deceased	0.433106	167.1
MB-5271	brca_metabric	128	censored	0.433106	167.5
MB-4648	brca_metabric	127	deceased	0.429696	168.533
MB-4791	brca_metabric	126	deceased	0.426286	173.833
MB-0341	brca_metabric	125	deceased	0.422875	173.9
MB-4126	brca_metabric	124	deceased	0.419465	174.8
MB-7270	brca_metabric	123	censored	0.419465	175.167
MB-4974	brca_metabric	122	deceased	0.416027	176.1
MB-5433	brca_metabric	121	deceased	0.412588	176.367
MB-2686	brca_metabric	120	censored	0.412588	177.267
MB-3181	brca_metabric	119	deceased	0.409121	178.167
MB-5058	brca_metabric	118	deceased	0.405654	178.733
MB-3367	brca_metabric	117	censored	0.405654	179.433
MB-5228	brca_metabric	116	deceased	0.402157	180.733
MB-5641	brca_metabric	115	censored	0.402157	181.867
MB-0262	brca_metabric	114	deceased	0.398629	182.267
MB-5622	brca_metabric	113	censored	0.398629	182.933
MB-5458	brca_metabric	112	censored	0.398629	183.433
MB-4171	brca_metabric	111	deceased	0.395038	184.7
MB-0313	brca_metabric	110	censored	0.395038	184.767
MB-6184	brca_metabric	109	deceased	0.391414	185.7
MB-5471	brca_metabric	108	censored	0.391414	185.767
MB-7143	brca_metabric	107	censored	0.391414	186.367
MB-5098	brca_metabric	106	deceased	0.387721	186.4
MB-2993	brca_metabric	105	censored	0.387721	187.033
MB-4862	brca_metabric	104	censored	0.387721	187.3
MB-5054	brca_metabric	103	censored	0.387721	187.7
MB-0249	brca_metabric	102	censored	0.387721	188.333
MB-5502	brca_metabric	101	censored	0.387721	189.733
MB-5127	brca_metabric	100	deceased	0.383844	191.467
MB-5655	brca_metabric	99	censored	0.383844	191.8
MB-6014	brca_metabric	98	deceased	0.379927	191.933
MB-5386	brca_metabric	97	censored	0.379927	192.2
MB-7254	brca_metabric	96	censored	0.379927	192.2
MB-2626	brca_metabric	95	censored	0.379927	193.7
MB-0528	brca_metabric	94	censored	0.379927	193.967
MB-4935	brca_metabric	93	censored	0.379927	194.2
MB-5346	brca_metabric	92	censored	0.379927	194.3
MB-5421	brca_metabric	91	censored	0.379927	194.567
MB-7280	brca_metabric	90	censored	0.379927	195.533
MB-5638	brca_metabric	89	deceased	0.375659	195.7
MB-5440	brca_metabric	88	censored	0.375659	196.633
MB-5195	brca_metabric	87	deceased	0.371341	196.867
MB-4718	brca_metabric	86	deceased	0.367023	198.333
MB-5541	brca_metabric	85	censored	0.367023	200.133
MB-4640	brca_metabric	84	censored	0.367023	200.6
MB-4838	brca_metabric	83	deceased	0.362601	200.767
MB-2711	brca_metabric	82	censored	0.362601	201.467
MB-7299	brca_metabric	81	deceased	0.358124	201.9
MB-4236	brca_metabric	80	deceased	0.353648	203.7
MB-5199	brca_metabric	79	censored	0.353648	204.4
MB-0236	brca_metabric	78	censored	0.353648	205.033
MB-5206	brca_metabric	77	censored	0.353648	205.733
MB-4408	brca_metabric	76	deceased	0.348994	206.567
MB-6182	brca_metabric	75	censored	0.348994	208.8
MB-4564	brca_metabric	74	deceased	0.344278	210.433
MB-4880	brca_metabric	73	censored	0.344278	210.967
MB-6011	brca_metabric	72	deceased	0.339497	211.133
MB-6217	brca_metabric	71	deceased	0.334715	211.533
MB-4758	brca_metabric	70	censored	0.334715	211.933
MB-0225	brca_metabric	69	censored	0.334715	212.2
MB-0222	brca_metabric	68	censored	0.334715	212.7
MB-5144	brca_metabric	67	censored	0.334715	213.033
MB-5014	brca_metabric	66	censored	0.334715	213.367
MB-3600	brca_metabric	65	censored	0.334715	214.7
MB-3021	brca_metabric	64	deceased	0.329485	217.567
MB-5277	brca_metabric	63	deceased	0.324255	221.067
MB-4707	brca_metabric	62	censored	0.324255	221.2
MB-3165	brca_metabric	61	censored	0.324255	221.233
MB-6223	brca_metabric	60	censored	0.324255	221.933
MB-6201	brca_metabric	59	deceased	0.318759	222.7
MB-5197	brca_metabric	58	deceased	0.313263	223.833
MB-6212	brca_metabric	57	censored	0.313263	224.233
MB-5599	brca_metabric	56	censored	0.313263	224.867
MB-5556	brca_metabric	55	censored	0.313263	225.4
MB-3866	brca_metabric	54	censored	0.313263	225.5
MB-2963	brca_metabric	53	deceased	0.307353	227.833
MB-4708	brca_metabric	52	deceased	0.301442	227.9
MB-3707	brca_metabric	51	deceased	0.295532	228.767
MB-6152	brca_metabric	50	censored	0.295532	228.9
MB-4894	brca_metabric	49	censored	0.295532	232.4
MB-4906	brca_metabric	48	deceased	0.289375	233.867
MB-5566	brca_metabric	47	censored	0.289375	234.4
MB-3297	brca_metabric	46	censored	0.289375	236.067
MB-3381	brca_metabric	45	censored	0.289375	236.633
MB-3525	brca_metabric	44	censored	0.289375	236.7
MB-3487	brca_metabric	43	censored	0.289375	237.133
MB-4944	brca_metabric	42	deceased	0.282485	237.267
MB-5497	brca_metabric	41	censored	0.282485	237.5
MB-5484	brca_metabric	40	censored	0.282485	238.5
MB-7228	brca_metabric	39	censored	0.282485	239.167
MB-4663	brca_metabric	38	censored	0.282485	239.333
MB-3389	brca_metabric	37	censored	0.282485	240.7
MB-3459	brca_metabric	36	censored	0.282485	241.4
MB-5366	brca_metabric	35	censored	0.282485	243.167
MB-3300	brca_metabric	34	censored	0.282485	247
MB-4762	brca_metabric	33	censored	0.282485	252.1
MB-2994	brca_metabric	32	censored	0.282485	254.5
MB-5218	brca_metabric	31	censored	0.282485	254.967
MB-3050	brca_metabric	30	deceased	0.273069	255.1
MB-5049	brca_metabric	29	censored	0.273069	255.3
MB-6143	brca_metabric	28	censored	0.273069	255.6
MB-3025	brca_metabric	27	censored	0.273069	256
MB-4004	brca_metabric	26	deceased	0.262566	256.867
MB-3122	brca_metabric	25	censored	0.262566	257.767
MB-6069	brca_metabric	24	deceased	0.251626	258.133
MB-3102	brca_metabric	23	censored	0.251626	258.333
MB-4281	brca_metabric	22	deceased	0.240188	260.033
MB-2984	brca_metabric	21	censored	0.240188	261.2
MB-2999	brca_metabric	20	censored	0.240188	262
MB-3014	brca_metabric	19	censored	0.240188	262.633
MB-2929	brca_metabric	18	deceased	0.226844	262.867
MB-2951	brca_metabric	17	censored	0.226844	263.367
MB-2927	brca_metabric	16	deceased	0.212667	263.7
MB-2854	brca_metabric	15	censored	0.212667	270.433
MB-2801	brca_metabric	14	censored	0.212667	271.267
MB-4621	brca_metabric	13	censored	0.212667	271.867
MB-2753	brca_metabric	12	censored	0.212667	274.4
MB-2763	brca_metabric	11	censored	0.212667	275.6
TCGA-B6-A0IA	brca_tcga_pan_can_atlas_2018	10	censored	0.212667	275.865
MB-2718	brca_metabric	9	censored	0.212667	278.267
MB-6029	brca_metabric	8	deceased	0.186083	278.367
MB-6059	brca_metabric	7	censored	0.186083	278.467
TCGA-B6-A0RU	brca_tcga_pan_can_atlas_2018	6	censored	0.186083	282.901
MB-4642	brca_metabric	5	deceased	0.148867	285.7
MB-6036	brca_metabric	4	censored	0.148867	287.933
MB-4623	brca_metabric	3	deceased	0.0992444	292.033
MB-4735	brca_metabric	2	censored	0.0992444	297.8
MB-4332	brca_metabric	1	censored	0.0992444	307.933
Unaltered group
Case ID	Study ID	Number at Risk	Status	Survival Rate	Time (months)
MB-0284	brca_metabric	2384	censored	1	0
TCGA-A8-A06N	brca_tcga_pan_can_atlas_2018	2383	censored	1	0
TCGA-A8-A081	brca_tcga_pan_can_atlas_2018	2382	censored	1	0
TCGA-A8-A083	brca_tcga_pan_can_atlas_2018	2381	censored	1	0
TCGA-A8-A08H	brca_tcga_pan_can_atlas_2018	2380	censored	1	0
TCGA-A8-A090	brca_tcga_pan_can_atlas_2018	2379	censored	1	0
TCGA-A8-A094	brca_tcga_pan_can_atlas_2018	2378	censored	1	0
TCGA-A8-A096	brca_tcga_pan_can_atlas_2018	2377	censored	1	0
TCGA-A8-A09G	brca_tcga_pan_can_atlas_2018	2376	censored	1	0
TCGA-A8-A09Z	brca_tcga_pan_can_atlas_2018	2375	censored	1	0
TCGA-C8-A12K	brca_tcga_pan_can_atlas_2018	2374	censored	1	0
TCGA-C8-A12T	brca_tcga_pan_can_atlas_2018	2373	censored	1	0
TCGA-C8-A133	brca_tcga_pan_can_atlas_2018	2372	censored	1	0
TCGA-PL-A8LV	brca_tcga_pan_can_atlas_2018	2371	censored	1	0
TCGA-AC-A7VC	brca_tcga_pan_can_atlas_2018	2370	censored	1	0.0328764
TCGA-C8-A275	brca_tcga_pan_can_atlas_2018	2369	censored	1	0.0328764
MB-6229	brca_metabric	2368	deceased	0.999578	0.1
TCGA-C8-A1HJ	brca_tcga_pan_can_atlas_2018	2367	censored	0.999578	0.164382
TCGA-PL-A8LX	brca_tcga_pan_can_atlas_2018	2366	censored	0.999578	0.164382
TCGA-AN-A041	brca_tcga_pan_can_atlas_2018	2365	censored	0.999578	0.230134
TCGA-PL-A8LY	brca_tcga_pan_can_atlas_2018	2364	censored	0.999578	0.263011
TCGA-AN-A0XP	brca_tcga_pan_can_atlas_2018	2363	censored	0.999578	0.295887
TCGA-AN-A03X	brca_tcga_pan_can_atlas_2018	2362	censored	0.999578	0.328764
TCGA-AN-A03Y	brca_tcga_pan_can_atlas_2018	2361	censored	0.999578	0.328764
TCGA-AN-A0AR	brca_tcga_pan_can_atlas_2018	2360	censored	0.999578	0.328764
TCGA-AN-A0AT	brca_tcga_pan_can_atlas_2018	2359	censored	0.999578	0.328764
TCGA-AN-A0FV	brca_tcga_pan_can_atlas_2018	2358	censored	0.999578	0.328764
TCGA-AN-A0FX	brca_tcga_pan_can_atlas_2018	2357	censored	0.999578	0.328764
TCGA-AN-A0FY	brca_tcga_pan_can_atlas_2018	2356	censored	0.999578	0.328764
TCGA-AN-A0FZ	brca_tcga_pan_can_atlas_2018	2355	censored	0.999578	0.328764
TCGA-AN-A0XR	brca_tcga_pan_can_atlas_2018	2354	censored	0.999578	0.328764
TCGA-AN-A0XT	brca_tcga_pan_can_atlas_2018	2353	censored	0.999578	0.328764
TCGA-AN-A0XU	brca_tcga_pan_can_atlas_2018	2352	censored	0.999578	0.328764
TCGA-AN-A0FW	brca_tcga_pan_can_atlas_2018	2351	censored	0.999578	0.36164
TCGA-AN-A0G0	brca_tcga_pan_can_atlas_2018	2350	censored	0.999578	0.526022
TCGA-AN-A049	brca_tcga_pan_can_atlas_2018	2349	censored	0.999578	0.624651
TCGA-E9-A244	brca_tcga_pan_can_atlas_2018	2348	censored	0.999578	0.690403
MB-0627	brca_metabric	2347	censored	0.999578	0.766667
TCGA-E9-A5FL	brca_tcga_pan_can_atlas_2018	2346	censored	0.999578	0.789032
TCGA-E9-A245	brca_tcga_pan_can_atlas_2018	2345	censored	0.999578	0.854785
TCGA-A8-A08A	brca_tcga_pan_can_atlas_2018	2344	censored	0.999578	0.986291
TCGA-A8-A08R	brca_tcga_pan_can_atlas_2018	2343	censored	0.999578	0.986291
TCGA-A8-A09W	brca_tcga_pan_can_atlas_2018	2342	censored	0.999578	0.986291
TCGA-A8-A0A7	brca_tcga_pan_can_atlas_2018	2341	censored	0.999578	0.986291
TCGA-A8-A06Z	brca_tcga_pan_can_atlas_2018	2340	censored	0.999578	1.01917
TCGA-A8-A09N	brca_tcga_pan_can_atlas_2018	2339	censored	0.999578	1.01917
TCGA-AC-A8OQ	brca_tcga_pan_can_atlas_2018	2338	censored	0.999578	1.1178
TCGA-E9-A1RD	brca_tcga_pan_can_atlas_2018	2337	censored	0.999578	1.1178
MB-0880	brca_metabric	2336	censored	0.999578	1.23333
MB-0125	brca_metabric	2335	censored	0.999578	1.26667
TCGA-AC-A8OR	brca_tcga_pan_can_atlas_2018	2334	censored	0.999578	1.31505
TCGA-D8-A27P	brca_tcga_pan_can_atlas_2018	2333	censored	0.999578	1.61094
TCGA-AC-A6NO	brca_tcga_pan_can_atlas_2018	2332	censored	0.999578	1.67669
TCGA-AN-A04D	brca_tcga_pan_can_atlas_2018	2331	censored	0.999578	1.70957
MB-0148	brca_metabric	2330	censored	0.999578	1.76667
TCGA-E9-A248	brca_tcga_pan_can_atlas_2018	2329	censored	0.999578	1.9397
MB-5525	brca_metabric	2328	censored	0.999578	2
TCGA-OK-A5Q2	brca_tcga_pan_can_atlas_2018	2327	censored	0.999578	2.10409
MB-6092	brca_metabric	2326	deceased	0.999148	2.3
TCGA-AC-A8OS	brca_tcga_pan_can_atlas_2018	2325	censored	0.999148	2.30134
TCGA-BH-A0HL	brca_tcga_pan_can_atlas_2018	2324	censored	0.999148	2.3671
TCGA-BH-A0HO	brca_tcga_pan_can_atlas_2018	2323	censored	0.999148	2.4986
MB-0522	brca_metabric	2322	censored	0.999148	2.5
MB-5373	brca_metabric	2321	censored	0.999148	2.53333
MB-5475	brca_metabric	2320	deceased	0.998717	2.53333
TCGA-AQ-A54N	brca_tcga_pan_can_atlas_2018	2319	censored	0.998717	2.56436
TCGA-BH-A0DS	brca_tcga_pan_can_atlas_2018	2318	censored	0.998717	2.56436
TCGA-E9-A1R3	brca_tcga_pan_can_atlas_2018	2317	censored	0.998717	2.56436
TCGA-HN-A2NL	brca_tcga_pan_can_atlas_2018	2316	censored	0.998717	2.59723
TCGA-LL-A6FQ	brca_tcga_pan_can_atlas_2018	2315	censored	0.998717	2.63011
TCGA-AR-A24P	brca_tcga_pan_can_atlas_2018	2314	censored	0.998717	2.76161
MB-0156	brca_metabric	2313	censored	0.998717	2.86667
TCGA-AN-A04A	brca_tcga_pan_can_atlas_2018	2312	censored	0.998717	2.95887
TCGA-E9-A1R5	brca_tcga_pan_can_atlas_2018	2311	censored	0.998717	3.02462
TCGA-BH-A0DQ	brca_tcga_pan_can_atlas_2018	2310	censored	0.998717	3.22188
MB-0285	brca_metabric	2309	censored	0.998717	3.36667
MB-0173	brca_metabric	2308	censored	0.998717	3.76667
TCGA-UU-A93S	brca_tcga_pan_can_atlas_2018	2307	deceased	0.998284	3.81366
TCGA-E2-A1IL	brca_tcga_pan_can_atlas_2018	2306	censored	0.998284	3.87941
MB-7078	brca_metabric	2305	deceased	0.997851	4.16667
TCGA-BH-A0E0	brca_tcga_pan_can_atlas_2018	2304	censored	0.997851	4.40543
TCGA-BH-A18G	brca_tcga_pan_can_atlas_2018	2303	censored	0.997851	4.89858
MB-7087	brca_metabric	2302	deceased	0.997418	5.06667
TCGA-AR-A0TR	brca_tcga_pan_can_atlas_2018	2301	deceased	0.996984	5.26022
TCGA-BH-A6R9	brca_tcga_pan_can_atlas_2018	2300	censored	0.996984	5.26022
TCGA-AN-A0XV	brca_tcga_pan_can_atlas_2018	2299	censored	0.996984	5.32597
TCGA-AN-A0XL	brca_tcga_pan_can_atlas_2018	2298	censored	0.996984	5.35885
MB-0171	brca_metabric	2297	censored	0.996984	5.43333
MB-2954	brca_metabric	2296	deceased	0.99655	5.5
TCGA-AN-A0XW	brca_tcga_pan_can_atlas_2018	2295	censored	0.99655	5.58898
TCGA-BH-A0RX	brca_tcga_pan_can_atlas_2018	2294	censored	0.99655	5.58898
TCGA-AN-A0FF	brca_tcga_pan_can_atlas_2018	2293	censored	0.99655	5.65473
TCGA-AQ-A0Y5	brca_tcga_pan_can_atlas_2018	2292	deceased	0.996115	5.65473
MB-0278	brca_metabric	2291	deceased	0.995681	5.83333
TCGA-BH-A0HK	brca_tcga_pan_can_atlas_2018	2290	censored	0.995681	5.85199
TCGA-E9-A1R4	brca_tcga_pan_can_atlas_2018	2289	censored	0.995681	6.115
MB-0417	brca_metabric	2288	deceased	0.995245	6.26667
TCGA-AC-A3EH	brca_tcga_pan_can_atlas_2018	2287	deceased	0.99481	6.47664
TCGA-E9-A1RF	brca_tcga_pan_can_atlas_2018	2286	censored	0.99481	6.57527
MB-7291	brca_metabric	2285	deceased	0.994375	6.83333
TCGA-AN-A0FS	brca_tcga_pan_can_atlas_2018	2284	censored	0.994375	6.90403
TCGA-AN-A0FK	brca_tcga_pan_can_atlas_2018	2283	censored	0.994375	7.00266
TCGA-AN-A0FT	brca_tcga_pan_can_atlas_2018	2282	censored	0.994375	7.03554
TCGA-B6-A400	brca_tcga_pan_can_atlas_2018	2281	censored	0.994375	7.06842
TCGA-LD-A7W5	brca_tcga_pan_can_atlas_2018	2280	censored	0.994375	7.10129
TCGA-E9-A249	brca_tcga_pan_can_atlas_2018	2279	censored	0.994375	7.13417
TCGA-AN-A0FN	brca_tcga_pan_can_atlas_2018	2278	censored	0.994375	7.16704
TCGA-A2-A4RW	brca_tcga_pan_can_atlas_2018	2277	censored	0.994375	7.29855
TCGA-AN-A0AK	brca_tcga_pan_can_atlas_2018	2276	censored	0.994375	7.3643
TCGA-GI-A2C8	brca_tcga_pan_can_atlas_2018	2275	censored	0.994375	7.39718
TCGA-AN-A0AL	brca_tcga_pan_can_atlas_2018	2274	censored	0.994375	7.46293
TCGA-LL-A73Z	brca_tcga_pan_can_atlas_2018	2273	deceased	0.993937	7.46293
TCGA-AN-A0FL	brca_tcga_pan_can_atlas_2018	2272	censored	0.993937	7.59444
MB-0010	brca_metabric	2271	deceased	0.9935	7.8
TCGA-EW-A1P8	brca_tcga_pan_can_atlas_2018	2270	deceased	0.993062	7.85745
MB-0581	brca_metabric	2269	deceased	0.992624	7.86667
TCGA-A1-A0SM	brca_tcga_pan_can_atlas_2018	2268	censored	0.992624	7.95608
TCGA-A8-A07S	brca_tcga_pan_can_atlas_2018	2267	censored	0.992624	7.98895
MB-0100	brca_metabric	2266	deceased	0.992186	8.06667
TCGA-AC-A7VB	brca_tcga_pan_can_atlas_2018	2265	censored	0.992186	8.21909
TCGA-E2-A56Z	brca_tcga_pan_can_atlas_2018	2264	censored	0.992186	8.28484
TCGA-A2-A0T2	brca_tcga_pan_can_atlas_2018	2263	deceased	0.991748	8.38347
TCGA-A1-A0SB	brca_tcga_pan_can_atlas_2018	2262	censored	0.991748	8.51498
TCGA-A7-A6VY	brca_tcga_pan_can_atlas_2018	2261	censored	0.991748	8.74511
TCGA-OL-A97C	brca_tcga_pan_can_atlas_2018	2260	censored	0.991748	8.90949
TCGA-A8-A07R	brca_tcga_pan_can_atlas_2018	2259	censored	0.991748	8.97524
TCGA-A8-A09R	brca_tcga_pan_can_atlas_2018	2258	censored	0.991748	8.97524
TCGA-A8-A079	brca_tcga_pan_can_atlas_2018	2257	censored	0.991748	9.00812
TCGA-E2-A15K	brca_tcga_pan_can_atlas_2018	2256	censored	0.991748	9.041
MB-0189	brca_metabric	2255	deceased	0.991308	9.06667
MB-7055	brca_metabric	2254	deceased	0.990868	9.13333
MB-2850	brca_metabric	2253	deceased	0.990428	9.43333
TCGA-BH-AB28	brca_tcga_pan_can_atlas_2018	2252	censored	0.990428	9.43551
TCGA-E9-A2JT	brca_tcga_pan_can_atlas_2018	2251	censored	0.990428	9.46839
MB-2964	brca_metabric	2250	deceased	0.989988	9.6
TCGA-BH-A0E6	brca_tcga_pan_can_atlas_2018	2249	censored	0.989988	9.63277
TCGA-BH-A6R8	brca_tcga_pan_can_atlas_2018	2248	censored	0.989988	9.63277
TCGA-BH-A8FY	brca_tcga_pan_can_atlas_2018	2247	deceased	0.989548	9.69852
MB-5441	brca_metabric	2246	deceased	0.989107	9.7
TCGA-C8-A278	brca_tcga_pan_can_atlas_2018	2245	censored	0.989107	9.76428
MB-0424	brca_metabric	2244	deceased	0.988666	9.83333
TCGA-E9-A1NI	brca_tcga_pan_can_atlas_2018	2243	censored	0.988666	9.86291
TCGA-D8-A1Y1	brca_tcga_pan_can_atlas_2018	2242	deceased	0.988225	9.92866
TCGA-PL-A8LZ	brca_tcga_pan_can_atlas_2018	2241	censored	0.988225	9.92866
TCGA-5T-A9QA	brca_tcga_pan_can_atlas_2018	2240	censored	0.988225	9.96153
TCGA-A8-A07W	brca_tcga_pan_can_atlas_2018	2239	censored	0.988225	9.99441
TCGA-A8-A08L	brca_tcga_pan_can_atlas_2018	2238	deceased	0.987784	9.99441
TCGA-A8-A099	brca_tcga_pan_can_atlas_2018	2237	censored	0.987784	9.99441
TCGA-A8-A09A	brca_tcga_pan_can_atlas_2018	2236	censored	0.987784	9.99441
MB-6100	brca_metabric	2235	deceased	0.987342	10.0667
TCGA-D8-A27R	brca_tcga_pan_can_atlas_2018	2234	censored	0.987342	10.093
TCGA-A7-A3J0	brca_tcga_pan_can_atlas_2018	2233	censored	0.987342	10.2903
TCGA-A7-A6VV	brca_tcga_pan_can_atlas_2018	2232	censored	0.987342	10.2903
TCGA-A7-A6VX	brca_tcga_pan_can_atlas_2018	2231	censored	0.987342	10.4218
TCGA-C8-A1HL	brca_tcga_pan_can_atlas_2018	2230	censored	0.987342	10.4218
TCGA-BH-A42T	brca_tcga_pan_can_atlas_2018	2229	deceased	0.986899	10.5204
TCGA-EW-A1PE	brca_tcga_pan_can_atlas_2018	2228	censored	0.986899	10.5204
TCGA-A2-A25F	brca_tcga_pan_can_atlas_2018	2227	censored	0.986899	10.5862
TCGA-A7-A3IZ	brca_tcga_pan_can_atlas_2018	2226	censored	0.986899	10.5862
TCGA-LD-A9QF	brca_tcga_pan_can_atlas_2018	2225	censored	0.986899	10.6191
TCGA-BH-A0GZ	brca_tcga_pan_can_atlas_2018	2224	censored	0.986899	10.7834
MB-0228	brca_metabric	2223	deceased	0.986455	10.8333
MB-3363	brca_metabric	2222	deceased	0.986011	10.8667
TCGA-C8-A1HF	brca_tcga_pan_can_atlas_2018	2221	censored	0.986011	10.9149
TCGA-A8-A07P	brca_tcga_pan_can_atlas_2018	2220	censored	0.986011	10.9807
TCGA-A7-A5ZX	brca_tcga_pan_can_atlas_2018	2219	censored	0.986011	11.0465
TCGA-E2-A15M	brca_tcga_pan_can_atlas_2018	2218	deceased	0.985566	11.0465
MB-0664	brca_metabric	2217	deceased	0.985122	11.0667
TCGA-E2-A1IU	brca_tcga_pan_can_atlas_2018	2216	censored	0.985122	11.0793
TCGA-E9-A1R6	brca_tcga_pan_can_atlas_2018	2215	censored	0.985122	11.1451
TCGA-A7-A3J1	brca_tcga_pan_can_atlas_2018	2214	censored	0.985122	11.2766
MB-4015	brca_metabric	2213	deceased	0.984677	11.3
TCGA-A7-A3IY	brca_tcga_pan_can_atlas_2018	2212	censored	0.984677	11.3423
TCGA-W8-A86G	brca_tcga_pan_can_atlas_2018	2211	censored	0.984677	11.4081
TCGA-4H-AAAK	brca_tcga_pan_can_atlas_2018	2210	censored	0.984677	11.441
TCGA-AC-A62V	brca_tcga_pan_can_atlas_2018	2209	deceased	0.984231	11.441
TCGA-AO-A1KS	brca_tcga_pan_can_atlas_2018	2208	censored	0.984231	11.5067
TCGA-JL-A3YX	brca_tcga_pan_can_atlas_2018	2207	censored	0.984231	11.5725
MB-0354	brca_metabric	2206	deceased	0.983785	11.6
MB-4010	brca_metabric	2205	deceased	0.983339	11.7
TCGA-C8-A12M	brca_tcga_pan_can_atlas_2018	2204	censored	0.983339	11.7697
TCGA-C8-A12P	brca_tcga_pan_can_atlas_2018	2203	censored	0.983339	11.7697
TCGA-JL-A3YW	brca_tcga_pan_can_atlas_2018	2202	censored	0.983339	11.8355
TCGA-B6-A0I9	brca_tcga_pan_can_atlas_2018	2201	deceased	0.982892	11.9012
TCGA-A7-A426	brca_tcga_pan_can_atlas_2018	2200	censored	0.982892	11.967
TCGA-A8-A07J	brca_tcga_pan_can_atlas_2018	2199	censored	0.982892	11.9999
TCGA-A8-A08I	brca_tcga_pan_can_atlas_2018	2198	censored	0.982892	11.9999
TCGA-A8-A097	brca_tcga_pan_can_atlas_2018	2197	censored	0.982892	11.9999
TCGA-A8-A09B	brca_tcga_pan_can_atlas_2018	2196	censored	0.982892	11.9999
TCGA-C8-A1HK	brca_tcga_pan_can_atlas_2018	2195	censored	0.982892	12.0327
TCGA-D8-A1JF	brca_tcga_pan_can_atlas_2018	2194	censored	0.982892	12.0327
TCGA-A7-A5ZV	brca_tcga_pan_can_atlas_2018	2193	censored	0.982892	12.0985
TCGA-D8-A1JS	brca_tcga_pan_can_atlas_2018	2192	censored	0.982892	12.1971
TCGA-EW-A1IW	brca_tcga_pan_can_atlas_2018	2191	censored	0.982892	12.1971
TCGA-AC-A6IX	brca_tcga_pan_can_atlas_2018	2190	censored	0.982892	12.2629
MB-5378	brca_metabric	2189	deceased	0.982443	12.2667
TCGA-AN-A0XO	brca_tcga_pan_can_atlas_2018	2188	censored	0.982443	12.3286
TCGA-C8-A1HE	brca_tcga_pan_can_atlas_2018	2187	censored	0.982443	12.3286
TCGA-C8-A1HM	brca_tcga_pan_can_atlas_2018	2186	censored	0.982443	12.3286
TCGA-E9-A295	brca_tcga_pan_can_atlas_2018	2185	censored	0.982443	12.3286
TCGA-C8-A26X	brca_tcga_pan_can_atlas_2018	2184	censored	0.982443	12.3615
TCGA-LL-A7T0	brca_tcga_pan_can_atlas_2018	2183	censored	0.982443	12.3615
TCGA-D8-A1XC	brca_tcga_pan_can_atlas_2018	2182	deceased	0.981993	12.3944
MB-0142	brca_metabric	2181	censored	0.981993	12.4
TCGA-C8-A8HQ	brca_tcga_pan_can_atlas_2018	2180	censored	0.981993	12.493
TCGA-C8-A26W	brca_tcga_pan_can_atlas_2018	2179	censored	0.981993	12.5259
TCGA-C8-A12Z	brca_tcga_pan_can_atlas_2018	2178	censored	0.981993	12.5588
TCGA-C8-A132	brca_tcga_pan_can_atlas_2018	2177	censored	0.981993	12.5916
TCGA-C8-A134	brca_tcga_pan_can_atlas_2018	2176	censored	0.981993	12.5916
TCGA-C8-A12O	brca_tcga_pan_can_atlas_2018	2175	censored	0.981993	12.6574
TCGA-C8-A12Q	brca_tcga_pan_can_atlas_2018	2174	deceased	0.981541	12.6574
TCGA-C8-A12U	brca_tcga_pan_can_atlas_2018	2173	censored	0.981541	12.6574
TCGA-C8-A12X	brca_tcga_pan_can_atlas_2018	2172	censored	0.981541	12.6574
TCGA-D8-A73W	brca_tcga_pan_can_atlas_2018	2171	deceased	0.981089	12.6574
TCGA-BH-A0HU	brca_tcga_pan_can_atlas_2018	2170	censored	0.981089	12.8875
TCGA-E2-A15H	brca_tcga_pan_can_atlas_2018	2169	censored	0.981089	12.9204
TCGA-C8-A26Y	brca_tcga_pan_can_atlas_2018	2168	censored	0.981089	12.9533
TCGA-C8-A3M8	brca_tcga_pan_can_atlas_2018	2167	censored	0.981089	12.9533
TCGA-D8-A1XU	brca_tcga_pan_can_atlas_2018	2166	censored	0.981089	12.9862
TCGA-A8-A06O	brca_tcga_pan_can_atlas_2018	2165	censored	0.981089	13.019
TCGA-A8-A086	brca_tcga_pan_can_atlas_2018	2164	censored	0.981089	13.019
TCGA-A8-A0A4	brca_tcga_pan_can_atlas_2018	2163	censored	0.981089	13.019
TCGA-C8-A8HP	brca_tcga_pan_can_atlas_2018	2162	censored	0.981089	13.019
TCGA-D8-A27T	brca_tcga_pan_can_atlas_2018	2161	censored	0.981089	13.0848
TCGA-LD-A74U	brca_tcga_pan_can_atlas_2018	2160	censored	0.981089	13.2163
TCGA-D8-A140	brca_tcga_pan_can_atlas_2018	2159	censored	0.981089	13.2492
TCGA-EW-A1J2	brca_tcga_pan_can_atlas_2018	2158	censored	0.981089	13.2492
TCGA-LD-A7W6	brca_tcga_pan_can_atlas_2018	2157	censored	0.981089	13.282
TCGA-D8-A1JT	brca_tcga_pan_can_atlas_2018	2156	censored	0.981089	13.3149
MB-0114	brca_metabric	2155	censored	0.981089	13.4
MB-0514	brca_metabric	2154	censored	0.981089	13.4
TCGA-A7-A3RF	brca_tcga_pan_can_atlas_2018	2153	censored	0.981089	13.4136
TCGA-C8-A8HR	brca_tcga_pan_can_atlas_2018	2152	censored	0.981089	13.4136
TCGA-D8-A27G	brca_tcga_pan_can_atlas_2018	2151	censored	0.981089	13.4464
TCGA-D8-A27M	brca_tcga_pan_can_atlas_2018	2150	censored	0.981089	13.4793
TCGA-AC-A6IW	brca_tcga_pan_can_atlas_2018	2149	censored	0.981089	13.5779
TCGA-BH-A0HP	brca_tcga_pan_can_atlas_2018	2148	censored	0.981089	13.6108
TCGA-A1-A0SJ	brca_tcga_pan_can_atlas_2018	2147	censored	0.981089	13.6766
TCGA-AC-A62X	brca_tcga_pan_can_atlas_2018	2146	censored	0.981089	13.7094
TCGA-A7-A4SB	brca_tcga_pan_can_atlas_2018	2145	censored	0.981089	13.7423
TCGA-S3-AA11	brca_tcga_pan_can_atlas_2018	2144	censored	0.981089	13.8409
TCGA-BH-A0DK	brca_tcga_pan_can_atlas_2018	2143	censored	0.981089	13.9067
TCGA-S3-AA17	brca_tcga_pan_can_atlas_2018	2142	censored	0.981089	13.9396
TCGA-D8-A142	brca_tcga_pan_can_atlas_2018	2141	censored	0.981089	13.9724
TCGA-A8-A09X	brca_tcga_pan_can_atlas_2018	2140	deceased	0.98063	14.0053
TCGA-D8-A1JH	brca_tcga_pan_can_atlas_2018	2139	censored	0.98063	14.0053
TCGA-E2-A15S	brca_tcga_pan_can_atlas_2018	2138	censored	0.98063	14.0711
TCGA-OL-A66P	brca_tcga_pan_can_atlas_2018	2137	censored	0.98063	14.0711
MB-2923	brca_metabric	2136	deceased	0.980171	14.1
MB-0046	brca_metabric	2135	deceased	0.979712	14.1333
TCGA-D8-A1Y3	brca_tcga_pan_can_atlas_2018	2134	censored	0.979712	14.1368
MB-5318	brca_metabric	2133	deceased	0.979253	14.1667
TCGA-D8-A143	brca_tcga_pan_can_atlas_2018	2132	censored	0.979253	14.1697
TCGA-D8-A1J8	brca_tcga_pan_can_atlas_2018	2131	censored	0.979253	14.1697
MB-5328	brca_metabric	2130	deceased	0.978793	14.2
TCGA-BH-A0E2	brca_tcga_pan_can_atlas_2018	2129	censored	0.978793	14.3012
TCGA-A1-A0SD	brca_tcga_pan_can_atlas_2018	2128	censored	0.978793	14.367
MB-2922	brca_metabric	2127	deceased	0.978333	14.4
TCGA-C8-A27B	brca_tcga_pan_can_atlas_2018	2126	censored	0.978333	14.4327
TCGA-D8-A27I	brca_tcga_pan_can_atlas_2018	2125	censored	0.978333	14.4327
TCGA-EW-A1PF	brca_tcga_pan_can_atlas_2018	2124	censored	0.978333	14.4327
MB-0877	brca_metabric	2123	deceased	0.977872	14.4333
TCGA-LL-A5YO	brca_tcga_pan_can_atlas_2018	2122	censored	0.977872	14.4656
TCGA-A7-A4SD	brca_tcga_pan_can_atlas_2018	2121	censored	0.977872	14.4985
TCGA-D8-A1XK	brca_tcga_pan_can_atlas_2018	2120	censored	0.977872	14.4985
TCGA-AC-A5EI	brca_tcga_pan_can_atlas_2018	2119	censored	0.977872	14.5313
TCGA-A7-A4SC	brca_tcga_pan_can_atlas_2018	2118	censored	0.977872	14.6629
TCGA-AC-A2QJ	brca_tcga_pan_can_atlas_2018	2117	deceased	0.97741	14.6629
TCGA-A7-A425	brca_tcga_pan_can_atlas_2018	2116	censored	0.97741	14.6957
TCGA-D8-A1JU	brca_tcga_pan_can_atlas_2018	2115	censored	0.97741	14.6957
MB-6251	brca_metabric	2114	deceased	0.976948	14.7
TCGA-A7-A56D	brca_tcga_pan_can_atlas_2018	2113	censored	0.976948	14.7286
TCGA-D8-A1XG	brca_tcga_pan_can_atlas_2018	2112	censored	0.976948	14.7286
TCGA-E2-A158	brca_tcga_pan_can_atlas_2018	2111	censored	0.976948	14.7944
MB-5529	brca_metabric	2110	deceased	0.976485	14.8
TCGA-AC-A3OD	brca_tcga_pan_can_atlas_2018	2109	censored	0.976485	14.8272
TCGA-A7-A4SA	brca_tcga_pan_can_atlas_2018	2108	censored	0.976485	14.9259
TCGA-AC-A3TN	brca_tcga_pan_can_atlas_2018	2107	censored	0.976485	14.9916
MB-7258	brca_metabric	2106	deceased	0.976021	15.0667
TCGA-BH-A0H0	brca_tcga_pan_can_atlas_2018	2105	censored	0.976021	15.156
TCGA-D8-A1XV	brca_tcga_pan_can_atlas_2018	2104	censored	0.976021	15.156
MB-0646	brca_metabric	2103	deceased	0.975557	15.1667
MB-4033	brca_metabric	2102	deceased	0.975093	15.2
TCGA-D8-A1XF	brca_tcga_pan_can_atlas_2018	2101	censored	0.975093	15.2218
MB-0191	brca_metabric	2100	deceased	0.974629	15.3
TCGA-D8-A1XZ	brca_tcga_pan_can_atlas_2018	2099	censored	0.974629	15.3204
TCGA-LL-A5YM	brca_tcga_pan_can_atlas_2018	2098	censored	0.974629	15.3204
TCGA-XX-A899	brca_tcga_pan_can_atlas_2018	2097	censored	0.974629	15.3533
MB-5114	brca_metabric	2096	deceased	0.974164	15.3667
MB-5361	brca_metabric	2095	deceased	0.973699	15.3667
TCGA-AC-A3W7	brca_tcga_pan_can_atlas_2018	2094	censored	0.973699	15.4848
TCGA-D8-A1Y0	brca_tcga_pan_can_atlas_2018	2093	censored	0.973699	15.5176
MB-0582	brca_metabric	2092	deceased	0.973233	15.5333
MB-6063	brca_metabric	2091	deceased	0.972768	15.6
TCGA-AQ-A1H2	brca_tcga_pan_can_atlas_2018	2090	censored	0.972768	15.6163
MB-4146	brca_metabric	2089	deceased	0.972302	15.6333
TCGA-BH-A0DP	brca_tcga_pan_can_atlas_2018	2088	censored	0.972302	15.6491
TCGA-BH-A0E1	brca_tcga_pan_can_atlas_2018	2087	censored	0.972302	15.682
TCGA-EW-A1J5	brca_tcga_pan_can_atlas_2018	2086	censored	0.972302	15.682
TCGA-LL-A73Y	brca_tcga_pan_can_atlas_2018	2085	censored	0.972302	15.682
MB-3006	brca_metabric	2084	deceased	0.971836	15.7
TCGA-D8-A1JC	brca_tcga_pan_can_atlas_2018	2083	censored	0.971836	15.7806
TCGA-D8-A1XR	brca_tcga_pan_can_atlas_2018	2082	censored	0.971836	15.8464
MB-5431	brca_metabric	2081	deceased	0.971369	15.8667
MB-6157	brca_metabric	2080	deceased	0.970902	15.8667
TCGA-D8-A27F	brca_tcga_pan_can_atlas_2018	2079	censored	0.970902	16.0437
TCGA-LL-A6FR	brca_tcga_pan_can_atlas_2018	2078	censored	0.970902	16.0765
MB-5452	brca_metabric	2077	deceased	0.970434	16.1667
TCGA-D8-A73U	brca_tcga_pan_can_atlas_2018	2076	censored	0.970434	16.1752
TCGA-BH-A0DZ	brca_tcga_pan_can_atlas_2018	2075	censored	0.970434	16.2738
TCGA-AC-A3HN	brca_tcga_pan_can_atlas_2018	2074	censored	0.970434	16.3067
TCGA-D8-A1XQ	brca_tcga_pan_can_atlas_2018	2073	censored	0.970434	16.4053
TCGA-D8-A27L	brca_tcga_pan_can_atlas_2018	2072	censored	0.970434	16.4053
TCGA-A2-A1G6	brca_tcga_pan_can_atlas_2018	2071	censored	0.970434	16.4711
TCGA-E2-A1BC	brca_tcga_pan_can_atlas_2018	2070	censored	0.970434	16.4711
TCGA-D8-A1XY	brca_tcga_pan_can_atlas_2018	2069	censored	0.970434	16.5368
TCGA-AC-A3W5	brca_tcga_pan_can_atlas_2018	2068	censored	0.970434	16.5697
TCGA-EW-A1J3	brca_tcga_pan_can_atlas_2018	2067	censored	0.970434	16.5697
MB-4417	brca_metabric	2066	deceased	0.969964	16.7
MB-5299	brca_metabric	2065	deceased	0.969495	16.7
MB-6363	brca_metabric	2064	deceased	0.969025	16.7
TCGA-C8-A274	brca_tcga_pan_can_atlas_2018	2063	censored	0.969025	16.7012
MB-7198	brca_metabric	2062	deceased	0.968555	16.7333
TCGA-D8-A1X7	brca_tcga_pan_can_atlas_2018	2061	censored	0.968555	16.7341
TCGA-EW-A6SA	brca_tcga_pan_can_atlas_2018	2060	censored	0.968555	16.7669
TCGA-AC-A5EH	brca_tcga_pan_can_atlas_2018	2059	censored	0.968555	16.7998
MB-4649	brca_metabric	2058	deceased	0.968084	16.8333
TCGA-C8-A273	brca_tcga_pan_can_atlas_2018	2057	censored	0.968084	16.8656
TCGA-BH-A0HN	brca_tcga_pan_can_atlas_2018	2056	censored	0.968084	16.9642
TCGA-A8-A075	brca_tcga_pan_can_atlas_2018	2055	censored	0.968084	17.03
TCGA-A8-A0AB	brca_tcga_pan_can_atlas_2018	2054	censored	0.968084	17.03
TCGA-D8-A27N	brca_tcga_pan_can_atlas_2018	2053	censored	0.968084	17.0628
TCGA-LL-A5YL	brca_tcga_pan_can_atlas_2018	2052	censored	0.968084	17.0628
TCGA-A2-A0T1	brca_tcga_pan_can_atlas_2018	2051	censored	0.968084	17.1286
TCGA-D8-A1XD	brca_tcga_pan_can_atlas_2018	2050	censored	0.968084	17.1615
TCGA-A2-A25C	brca_tcga_pan_can_atlas_2018	2049	censored	0.968084	17.1943
MB-6336	brca_metabric	2048	deceased	0.967612	17.2
TCGA-AR-A1AR	brca_tcga_pan_can_atlas_2018	2047	deceased	0.967139	17.2272
TCGA-S3-AA15	brca_tcga_pan_can_atlas_2018	2046	censored	0.967139	17.2601
TCGA-E2-A15D	brca_tcga_pan_can_atlas_2018	2045	censored	0.967139	17.293
TCGA-A2-A1FW	brca_tcga_pan_can_atlas_2018	2044	censored	0.967139	17.3587
TCGA-OL-A66O	brca_tcga_pan_can_atlas_2018	2043	censored	0.967139	17.3587
TCGA-S3-AA14	brca_tcga_pan_can_atlas_2018	2042	censored	0.967139	17.3916
TCGA-AC-A62Y	brca_tcga_pan_can_atlas_2018	2041	censored	0.967139	17.4245
TCGA-D8-A27E	brca_tcga_pan_can_atlas_2018	2040	censored	0.967139	17.4245
TCGA-A2-A0T5	brca_tcga_pan_can_atlas_2018	2039	censored	0.967139	17.4573
TCGA-D8-A1J9	brca_tcga_pan_can_atlas_2018	2038	censored	0.967139	17.4902
TCGA-EW-A3U0	brca_tcga_pan_can_atlas_2018	2037	censored	0.967139	17.4902
TCGA-LL-A9Q3	brca_tcga_pan_can_atlas_2018	2036	censored	0.967139	17.4902
TCGA-A2-A0T0	brca_tcga_pan_can_atlas_2018	2035	censored	0.967139	17.5231
TCGA-EW-A423	brca_tcga_pan_can_atlas_2018	2034	censored	0.967139	17.5231
MB-5482	brca_metabric	2033	deceased	0.966663	17.6667
TCGA-BH-A1EY	brca_tcga_pan_can_atlas_2018	2032	deceased	0.966188	17.6875
TCGA-D8-A1XM	brca_tcga_pan_can_atlas_2018	2031	censored	0.966188	17.6875
MB-0634	brca_metabric	2030	censored	0.966188	17.7667
TCGA-D8-A1X6	brca_tcga_pan_can_atlas_2018	2029	censored	0.966188	17.7861
MB-5590	brca_metabric	2028	censored	0.966188	17.8333
MB-0179	brca_metabric	2027	deceased	0.965711	17.9333
TCGA-A8-A093	brca_tcga_pan_can_atlas_2018	2026	censored	0.965711	17.9505
TCGA-A8-A082	brca_tcga_pan_can_atlas_2018	2025	censored	0.965711	18.0491
TCGA-GM-A5PX	brca_tcga_pan_can_atlas_2018	2024	censored	0.965711	18.1149
TCGA-A2-A25D	brca_tcga_pan_can_atlas_2018	2023	censored	0.965711	18.1477
TCGA-D8-A1JD	brca_tcga_pan_can_atlas_2018	2022	censored	0.965711	18.1477
TCGA-D8-A1XB	brca_tcga_pan_can_atlas_2018	2021	censored	0.965711	18.1477
TCGA-A1-A0SQ	brca_tcga_pan_can_atlas_2018	2020	censored	0.965711	18.2135
TCGA-BH-A0BD	brca_tcga_pan_can_atlas_2018	2019	censored	0.965711	18.2135
TCGA-E2-A15G	brca_tcga_pan_can_atlas_2018	2018	censored	0.965711	18.2135
TCGA-EW-A1IZ	brca_tcga_pan_can_atlas_2018	2017	censored	0.965711	18.2135
MB-5157	brca_metabric	2016	deceased	0.965232	18.2333
TCGA-B6-A0WW	brca_tcga_pan_can_atlas_2018	2015	deceased	0.964753	18.345
TCGA-EW-A1P6	brca_tcga_pan_can_atlas_2018	2014	censored	0.964753	18.4765
TCGA-S3-A6ZG	brca_tcga_pan_can_atlas_2018	2013	censored	0.964753	18.4765
TCGA-D8-A3Z6	brca_tcga_pan_can_atlas_2018	2012	censored	0.964753	18.5094
TCGA-E2-A14Z	brca_tcga_pan_can_atlas_2018	2011	deceased	0.964273	18.5094
TCGA-BH-A5IZ	brca_tcga_pan_can_atlas_2018	2010	censored	0.964273	18.6409
TCGA-AC-A6IV	brca_tcga_pan_can_atlas_2018	2009	censored	0.964273	18.6738
TCGA-B6-A0IK	brca_tcga_pan_can_atlas_2018	2008	deceased	0.963793	18.7724
MB-5465	brca_metabric	2007	deceased	0.963313	18.8
TCGA-S3-A6ZF	brca_tcga_pan_can_atlas_2018	2006	censored	0.963313	18.8053
MB-5559	brca_metabric	2005	deceased	0.962832	18.8333
TCGA-B6-A409	brca_tcga_pan_can_atlas_2018	2004	deceased	0.962352	18.8381
TCGA-BH-A8FZ	brca_tcga_pan_can_atlas_2018	2003	censored	0.962352	18.871
TCGA-S3-AA12	brca_tcga_pan_can_atlas_2018	2002	censored	0.962352	18.871
TCGA-A2-A0T6	brca_tcga_pan_can_atlas_2018	2001	censored	0.962352	18.9039
TCGA-D8-A1JE	brca_tcga_pan_can_atlas_2018	2000	censored	0.962352	18.9039
TCGA-EW-A1J1	brca_tcga_pan_can_atlas_2018	1999	censored	0.962352	18.9039
MB-0660	brca_metabric	1998	deceased	0.96187	18.9333
TCGA-E9-A1NH	brca_tcga_pan_can_atlas_2018	1997	censored	0.96187	18.9368
TCGA-A8-A07F	brca_tcga_pan_can_atlas_2018	1996	censored	0.96187	18.9697
TCGA-D8-A1JI	brca_tcga_pan_can_atlas_2018	1995	censored	0.96187	18.9697
MB-0193	brca_metabric	1994	censored	0.96187	19
MB-7148	brca_metabric	1993	deceased	0.961387	19
TCGA-A8-A0A2	brca_tcga_pan_can_atlas_2018	1992	censored	0.961387	19.0354
MB-4982	brca_metabric	1991	deceased	0.960905	19.1667
TCGA-A1-A0SP	brca_tcga_pan_can_atlas_2018	1990	censored	0.960905	19.1998
TCGA-A2-A1G1	brca_tcga_pan_can_atlas_2018	1989	censored	0.960905	19.1998
TCGA-AQ-A7U7	brca_tcga_pan_can_atlas_2018	1988	deceased	0.960421	19.1998
TCGA-A2-A0YK	brca_tcga_pan_can_atlas_2018	1987	censored	0.960421	19.3313
TCGA-AC-A2QI	brca_tcga_pan_can_atlas_2018	1986	censored	0.960421	19.3313
TCGA-AC-A5XS	brca_tcga_pan_can_atlas_2018	1985	censored	0.960421	19.3313
TCGA-D8-A1JM	brca_tcga_pan_can_atlas_2018	1984	censored	0.960421	19.397
MB-5188	brca_metabric	1983	deceased	0.959937	19.4
TCGA-E2-A154	brca_tcga_pan_can_atlas_2018	1982	censored	0.959937	19.4299
TCGA-LL-A7SZ	brca_tcga_pan_can_atlas_2018	1981	censored	0.959937	19.5286
TCGA-A2-A1G4	brca_tcga_pan_can_atlas_2018	1980	censored	0.959937	19.5614
TCGA-E2-A15P	brca_tcga_pan_can_atlas_2018	1979	censored	0.959937	19.5614
MB-5472	brca_metabric	1978	deceased	0.959452	19.5667
TCGA-LL-A8F5	brca_tcga_pan_can_atlas_2018	1977	censored	0.959452	19.5943
MB-0231	brca_metabric	1976	censored	0.959452	19.6
TCGA-E2-A1L9	brca_tcga_pan_can_atlas_2018	1975	censored	0.959452	19.6601
TCGA-OL-A6VQ	brca_tcga_pan_can_atlas_2018	1974	censored	0.959452	19.7258
MB-0643	brca_metabric	1973	deceased	0.958965	19.7333
MB-4733	brca_metabric	1972	deceased	0.958479	19.7333
TCGA-AC-A3W6	brca_tcga_pan_can_atlas_2018	1971	censored	0.958479	19.7916
MB-7012	brca_metabric	1970	deceased	0.957992	19.8333
MB-5100	brca_metabric	1969	deceased	0.957506	19.9
TCGA-D8-A1XL	brca_tcga_pan_can_atlas_2018	1968	censored	0.957506	19.9231
TCGA-A8-A08G	brca_tcga_pan_can_atlas_2018	1967	censored	0.957506	19.9559
TCGA-EW-A1PH	brca_tcga_pan_can_atlas_2018	1966	censored	0.957506	19.9559
TCGA-A8-A07E	brca_tcga_pan_can_atlas_2018	1965	censored	0.957506	19.9888
MB-0661	brca_metabric	1964	deceased	0.957018	20
TCGA-D8-A1JJ	brca_tcga_pan_can_atlas_2018	1963	censored	0.957018	20.0875
TCGA-D8-A1JL	brca_tcga_pan_can_atlas_2018	1962	censored	0.957018	20.0875
TCGA-BH-A18J	brca_tcga_pan_can_atlas_2018	1961	deceased	0.95653	20.1203
TCGA-BH-A2L8	brca_tcga_pan_can_atlas_2018	1960	censored	0.95653	20.1203
TCGA-D8-A1JK	brca_tcga_pan_can_atlas_2018	1959	censored	0.95653	20.1203
TCGA-E9-A243	brca_tcga_pan_can_atlas_2018	1958	censored	0.95653	20.1203
TCGA-A7-A13E	brca_tcga_pan_can_atlas_2018	1957	deceased	0.956042	20.1861
TCGA-AC-A8OP	brca_tcga_pan_can_atlas_2018	1956	censored	0.956042	20.1861
TCGA-A2-A1G0	brca_tcga_pan_can_atlas_2018	1955	censored	0.956042	20.2518
TCGA-AR-A2LH	brca_tcga_pan_can_atlas_2018	1954	deceased	0.955552	20.2518
TCGA-C8-A26V	brca_tcga_pan_can_atlas_2018	1953	censored	0.955552	20.2518
MB-5147	brca_metabric	1952	censored	0.955552	20.2667
TCGA-AO-A0J7	brca_tcga_pan_can_atlas_2018	1951	censored	0.955552	20.3176
TCGA-BH-A0HI	brca_tcga_pan_can_atlas_2018	1950	censored	0.955552	20.3833
TCGA-OL-A5S0	brca_tcga_pan_can_atlas_2018	1949	censored	0.955552	20.3833
MB-0346	brca_metabric	1948	deceased	0.955062	20.4333
TCGA-AO-A1KO	brca_tcga_pan_can_atlas_2018	1947	censored	0.955062	20.4491
TCGA-A2-A0T4	brca_tcga_pan_can_atlas_2018	1946	censored	0.955062	20.5148
TCGA-D8-A141	brca_tcga_pan_can_atlas_2018	1945	censored	0.955062	20.5806
TCGA-E2-A15L	brca_tcga_pan_can_atlas_2018	1944	censored	0.955062	20.5806
TCGA-A7-A26J	brca_tcga_pan_can_atlas_2018	1943	censored	0.955062	20.6135
MB-2900	brca_metabric	1942	deceased	0.95457	20.6667
TCGA-S3-AA0Z	brca_tcga_pan_can_atlas_2018	1941	censored	0.95457	20.6792
TCGA-A2-A0T7	brca_tcga_pan_can_atlas_2018	1940	censored	0.95457	20.745
TCGA-A1-A0SI	brca_tcga_pan_can_atlas_2018	1939	censored	0.95457	20.8765
TCGA-BH-A42V	brca_tcga_pan_can_atlas_2018	1938	censored	0.95457	20.8765
MB-5651	brca_metabric	1937	deceased	0.954077	21
TCGA-B6-A0WX	brca_tcga_pan_can_atlas_2018	1936	deceased	0.953584	21.008
TCGA-D8-A1JP	brca_tcga_pan_can_atlas_2018	1935	censored	0.953584	21.008
TCGA-A8-A0A6	brca_tcga_pan_can_atlas_2018	1934	censored	0.953584	21.0409
TCGA-E2-A155	brca_tcga_pan_can_atlas_2018	1933	censored	0.953584	21.0409
MB-5635	brca_metabric	1932	deceased	0.953091	21.0667
TCGA-S3-A6ZH	brca_tcga_pan_can_atlas_2018	1931	censored	0.953091	21.0737
TCGA-A2-A4S2	brca_tcga_pan_can_atlas_2018	1930	censored	0.953091	21.1395
TCGA-A7-A4SE	brca_tcga_pan_can_atlas_2018	1929	censored	0.953091	21.1724
TCGA-LD-A66U	brca_tcga_pan_can_atlas_2018	1928	censored	0.953091	21.2381
TCGA-E9-A1RG	brca_tcga_pan_can_atlas_2018	1927	censored	0.953091	21.271
MB-4695	brca_metabric	1926	deceased	0.952596	21.3
TCGA-A2-A4RY	brca_tcga_pan_can_atlas_2018	1925	censored	0.952596	21.3039
TCGA-AO-A0J3	brca_tcga_pan_can_atlas_2018	1924	censored	0.952596	21.4025
TCGA-BH-A18H	brca_tcga_pan_can_atlas_2018	1923	censored	0.952596	21.4354
TCGA-AO-A0JA	brca_tcga_pan_can_atlas_2018	1922	censored	0.952596	21.534
MB-0359	brca_metabric	1921	censored	0.952596	21.6
TCGA-E2-A15F	brca_tcga_pan_can_atlas_2018	1920	censored	0.952596	21.6326
TCGA-D8-A4Z1	brca_tcga_pan_can_atlas_2018	1919	censored	0.952596	21.6655
TCGA-BH-A0BJ	brca_tcga_pan_can_atlas_2018	1918	censored	0.952596	21.6984
TCGA-BH-A8G0	brca_tcga_pan_can_atlas_2018	1917	censored	0.952596	21.7641
TCGA-D8-A1XJ	brca_tcga_pan_can_atlas_2018	1916	censored	0.952596	21.8299
TCGA-A2-A0YG	brca_tcga_pan_can_atlas_2018	1915	censored	0.952596	21.8957
TCGA-A2-A4S3	brca_tcga_pan_can_atlas_2018	1914	censored	0.952596	21.8957
MB-5110	brca_metabric	1913	deceased	0.952098	21.9
MB-7159	brca_metabric	1912	deceased	0.9516	21.9333
MB-0283	brca_metabric	1911	deceased	0.951102	22.0333
TCGA-EW-A2FW	brca_tcga_pan_can_atlas_2018	1910	censored	0.951102	22.0929
TCGA-E2-A1IN	brca_tcga_pan_can_atlas_2018	1909	censored	0.951102	22.1915
MB-0269	brca_metabric	1908	censored	0.951102	22.2333
MB-5645	brca_metabric	1907	deceased	0.950603	22.2333
TCGA-AC-A2B8	brca_tcga_pan_can_atlas_2018	1906	censored	0.950603	22.2573
TCGA-LL-A6FP	brca_tcga_pan_can_atlas_2018	1905	censored	0.950603	22.2573
TCGA-E9-A1N6	brca_tcga_pan_can_atlas_2018	1904	deceased	0.950104	22.2902
TCGA-OL-A5RZ	brca_tcga_pan_can_atlas_2018	1903	censored	0.950104	22.323
TCGA-AO-A0J8	brca_tcga_pan_can_atlas_2018	1902	censored	0.950104	22.3559
TCGA-MS-A51U	brca_tcga_pan_can_atlas_2018	1901	censored	0.950104	22.3888
MB-0020	brca_metabric	1900	deceased	0.949604	22.4
MB-6272	brca_metabric	1899	deceased	0.949104	22.4
TCGA-A2-A1FZ	brca_tcga_pan_can_atlas_2018	1898	censored	0.949104	22.4545
MB-4878	brca_metabric	1897	deceased	0.948604	22.4667
MB-3272	brca_metabric	1896	deceased	0.948103	22.6667
MB-6058	brca_metabric	1895	deceased	0.947603	22.6667
TCGA-EW-A1OW	brca_tcga_pan_can_atlas_2018	1894	censored	0.947603	22.8162
TCGA-AC-A23E	brca_tcga_pan_can_atlas_2018	1893	censored	0.947603	22.9477
MB-5365	brca_metabric	1892	deceased	0.947102	23.0333
TCGA-BH-A0WA	brca_tcga_pan_can_atlas_2018	1891	censored	0.947102	23.0463
TCGA-BH-A0H7	brca_tcga_pan_can_atlas_2018	1890	censored	0.947102	23.0792
TCGA-EW-A1P5	brca_tcga_pan_can_atlas_2018	1889	censored	0.947102	23.1121
MB-3383	brca_metabric	1888	deceased	0.946601	23.2
TCGA-A2-A4S0	brca_tcga_pan_can_atlas_2018	1887	censored	0.946601	23.2107
TCGA-E2-A153	brca_tcga_pan_can_atlas_2018	1886	censored	0.946601	23.2436
TCGA-AR-A0TU	brca_tcga_pan_can_atlas_2018	1885	censored	0.946601	23.3093
MB-0659	brca_metabric	1884	deceased	0.946098	23.3333
TCGA-E2-A15A	brca_tcga_pan_can_atlas_2018	1883	censored	0.946098	23.3422
MB-5492	brca_metabric	1882	deceased	0.945595	23.3667
MB-4836	brca_metabric	1881	deceased	0.945093	23.4333
TCGA-A2-A1FV	brca_tcga_pan_can_atlas_2018	1880	censored	0.945093	23.4737
TCGA-OL-A66I	brca_tcga_pan_can_atlas_2018	1879	censored	0.945093	23.4737
TCGA-BH-A5J0	brca_tcga_pan_can_atlas_2018	1878	censored	0.945093	23.5066
TCGA-EW-A424	brca_tcga_pan_can_atlas_2018	1877	censored	0.945093	23.5066
TCGA-A7-A13G	brca_tcga_pan_can_atlas_2018	1876	censored	0.945093	23.6052
MB-4721	brca_metabric	1875	deceased	0.944589	23.7333
MB-6188	brca_metabric	1874	censored	0.944589	23.7667
TCGA-A2-A0YT	brca_tcga_pan_can_atlas_2018	1873	deceased	0.944084	23.7696
TCGA-A7-A26H	brca_tcga_pan_can_atlas_2018	1872	censored	0.944084	23.8025
MB-7133	brca_metabric	1871	deceased	0.94358	23.8333
TCGA-E2-A156	brca_tcga_pan_can_atlas_2018	1870	censored	0.94358	23.8682
MB-6085	brca_metabric	1869	censored	0.94358	23.9
TCGA-D8-A1X9	brca_tcga_pan_can_atlas_2018	1868	censored	0.94358	23.9011
TCGA-E9-A54X	brca_tcga_pan_can_atlas_2018	1867	censored	0.94358	23.9011
MB-3222	brca_metabric	1866	deceased	0.943074	23.9333
TCGA-BH-A0W3	brca_tcga_pan_can_atlas_2018	1865	censored	0.943074	23.934
TCGA-AC-A3QQ	brca_tcga_pan_can_atlas_2018	1864	censored	0.943074	24.1312
TCGA-A7-A26F	brca_tcga_pan_can_atlas_2018	1863	censored	0.943074	24.2627
MB-0204	brca_metabric	1862	deceased	0.942568	24.3
TCGA-A2-A4RX	brca_tcga_pan_can_atlas_2018	1861	censored	0.942568	24.3943
MB-0425	brca_metabric	1860	deceased	0.942061	24.4
TCGA-BH-A0EB	brca_tcga_pan_can_atlas_2018	1859	censored	0.942061	24.4929
TCGA-BH-A0H6	brca_tcga_pan_can_atlas_2018	1858	censored	0.942061	24.5586
TCGA-C8-A27A	brca_tcga_pan_can_atlas_2018	1857	censored	0.942061	24.5586
TCGA-E9-A24A	brca_tcga_pan_can_atlas_2018	1856	censored	0.942061	24.5586
TCGA-E2-A1LA	brca_tcga_pan_can_atlas_2018	1855	censored	0.942061	24.5915
TCGA-B6-A0I8	brca_tcga_pan_can_atlas_2018	1854	deceased	0.941553	24.6244
MB-6190	brca_metabric	1853	deceased	0.941045	24.6333
TCGA-A2-A0EX	brca_tcga_pan_can_atlas_2018	1852	censored	0.941045	24.723
TCGA-OL-A5RY	brca_tcga_pan_can_atlas_2018	1851	censored	0.941045	24.723
TCGA-A2-A0CM	brca_tcga_pan_can_atlas_2018	1850	deceased	0.940536	24.7888
TCGA-AC-A3YJ	brca_tcga_pan_can_atlas_2018	1849	censored	0.940536	24.7888
TCGA-E9-A1QZ	brca_tcga_pan_can_atlas_2018	1848	censored	0.940536	24.8216
MB-0482	brca_metabric	1847	deceased	0.940027	24.8667
MB-3576	brca_metabric	1846	deceased	0.939517	24.8667
TCGA-BH-A0W4	brca_tcga_pan_can_atlas_2018	1845	censored	0.939517	24.9532
TCGA-LL-A440	brca_tcga_pan_can_atlas_2018	1844	censored	0.939517	24.9532
TCGA-EW-A6SB	brca_tcga_pan_can_atlas_2018	1843	censored	0.939517	24.986
TCGA-A8-A09Q	brca_tcga_pan_can_atlas_2018	1842	censored	0.939517	25.0189
TCGA-AC-A3TM	brca_tcga_pan_can_atlas_2018	1841	censored	0.939517	25.0518
TCGA-E2-A159	brca_tcga_pan_can_atlas_2018	1840	censored	0.939517	25.0518
TCGA-LL-A50Y	brca_tcga_pan_can_atlas_2018	1839	censored	0.939517	25.0518
TCGA-BH-A1F8	brca_tcga_pan_can_atlas_2018	1838	deceased	0.939006	25.0847
TCGA-A2-A0D4	brca_tcga_pan_can_atlas_2018	1837	censored	0.939006	25.2162
TCGA-A2-A0YD	brca_tcga_pan_can_atlas_2018	1836	censored	0.939006	25.2819
MB-5548	brca_metabric	1835	censored	0.939006	25.3333
MB-4845	brca_metabric	1834	deceased	0.938494	25.4667
MB-0650	brca_metabric	1833	censored	0.938494	25.5333
MB-6138	brca_metabric	1832	deceased	0.937982	25.6333
TCGA-D8-A1X8	brca_tcga_pan_can_atlas_2018	1831	censored	0.937982	25.7422
TCGA-BH-A1F0	brca_tcga_pan_can_atlas_2018	1830	deceased	0.937469	25.8079
TCGA-E9-A5UO	brca_tcga_pan_can_atlas_2018	1829	censored	0.937469	25.8079
TCGA-E9-A1NG	brca_tcga_pan_can_atlas_2018	1828	deceased	0.936957	25.8408
TCGA-EW-A1OV	brca_tcga_pan_can_atlas_2018	1827	censored	0.936957	25.9394
MB-5411	brca_metabric	1826	deceased	0.936443	26
TCGA-A8-A06Y	brca_tcga_pan_can_atlas_2018	1825	censored	0.936443	26.0052
TCGA-AC-A2FM	brca_tcga_pan_can_atlas_2018	1824	deceased	0.93593	26.0381
TCGA-AO-A0J5	brca_tcga_pan_can_atlas_2018	1823	deceased	0.935417	26.0381
TCGA-OL-A66N	brca_tcga_pan_can_atlas_2018	1822	censored	0.935417	26.0381
TCGA-AO-A0JG	brca_tcga_pan_can_atlas_2018	1821	censored	0.935417	26.2353
MB-0401	brca_metabric	1820	deceased	0.934903	26.2667
MB-5592	brca_metabric	1819	deceased	0.934389	26.3333
TCGA-E9-A5UP	brca_tcga_pan_can_atlas_2018	1818	censored	0.934389	26.3997
TCGA-BH-A0HB	brca_tcga_pan_can_atlas_2018	1817	censored	0.934389	26.4983
MB-0333	brca_metabric	1816	deceased	0.933874	26.5667
TCGA-BH-A18L	brca_tcga_pan_can_atlas_2018	1815	deceased	0.93336	26.6627
TCGA-OL-A66H	brca_tcga_pan_can_atlas_2018	1814	censored	0.93336	26.6842
TCGA-E9-A5FK	brca_tcga_pan_can_atlas_2018	1813	censored	0.93336	26.6956
MB-0339	brca_metabric	1812	deceased	0.932845	26.7333
MB-7135	brca_metabric	1811	deceased	0.932329	26.7333
MB-3360	brca_metabric	1810	deceased	0.931814	26.7667
MB-5076	brca_metabric	1809	deceased	0.931299	26.8667
TCGA-AQ-A04J	brca_tcga_pan_can_atlas_2018	1808	censored	0.931299	26.9257
TCGA-E2-A2P5	brca_tcga_pan_can_atlas_2018	1807	deceased	0.930784	26.9915
TCGA-A8-A0A9	brca_tcga_pan_can_atlas_2018	1806	censored	0.930784	27.0244
MB-7288	brca_metabric	1805	deceased	0.930268	27.0667
TCGA-A2-A0SV	brca_tcga_pan_can_atlas_2018	1804	deceased	0.929753	27.123
MB-2944	brca_metabric	1803	deceased	0.929237	27.2
TCGA-BH-A0HX	brca_tcga_pan_can_atlas_2018	1802	censored	0.929237	27.2545
MB-0472	brca_metabric	1801	censored	0.929237	27.4
MB-4757	brca_metabric	1800	deceased	0.928721	27.4
MB-0606	brca_metabric	1799	deceased	0.928204	27.4667
MB-3488	brca_metabric	1798	deceased	0.927688	27.4667
TCGA-D8-A1XA	brca_tcga_pan_can_atlas_2018	1797	censored	0.927688	27.5833
TCGA-E9-A6HE	brca_tcga_pan_can_atlas_2018	1796	censored	0.927688	27.8463
TCGA-LQ-A4E4	brca_tcga_pan_can_atlas_2018	1795	censored	0.927688	27.912
MB-4729	brca_metabric	1794	deceased	0.927171	28
TCGA-A1-A0SO	brca_tcga_pan_can_atlas_2018	1793	censored	0.927171	28.0107
MB-4000	brca_metabric	1792	deceased	0.926654	28.0667
TCGA-BH-A201	brca_tcga_pan_can_atlas_2018	1791	censored	0.926654	28.1422
TCGA-OL-A6VO	brca_tcga_pan_can_atlas_2018	1790	censored	0.926654	28.2079
TCGA-B6-A0X4	brca_tcga_pan_can_atlas_2018	1789	deceased	0.926136	28.2737
TCGA-E9-A1R0	brca_tcga_pan_can_atlas_2018	1788	censored	0.926136	28.2737
TCGA-E2-A10E	brca_tcga_pan_can_atlas_2018	1787	censored	0.926136	28.438
TCGA-E2-A1IJ	brca_tcga_pan_can_atlas_2018	1786	censored	0.926136	28.438
TCGA-E2-A1B6	brca_tcga_pan_can_atlas_2018	1785	censored	0.926136	28.5038
MB-0465	brca_metabric	1784	deceased	0.925617	28.6
TCGA-EW-A1J6	brca_tcga_pan_can_atlas_2018	1783	censored	0.925617	28.7668
TCGA-E2-A10F	brca_tcga_pan_can_atlas_2018	1782	censored	0.925617	28.8654
TCGA-OL-A5RX	brca_tcga_pan_can_atlas_2018	1781	censored	0.925617	28.8654
MB-7283	brca_metabric	1780	deceased	0.925097	28.8667
TCGA-E2-A1LE	brca_tcga_pan_can_atlas_2018	1779	deceased	0.924577	28.8983
TCGA-A8-A08C	brca_tcga_pan_can_atlas_2018	1778	censored	0.924577	28.9641
TCGA-WT-AB44	brca_tcga_pan_can_atlas_2018	1777	censored	0.924577	29.0298
MB-0616	brca_metabric	1776	deceased	0.924056	29.0333
MB-0448	brca_metabric	1775	deceased	0.923535	29.2333
MB-6317	brca_metabric	1774	deceased	0.923015	29.2333
TCGA-AC-A4ZE	brca_tcga_pan_can_atlas_2018	1773	censored	0.923015	29.26
MB-4869	brca_metabric	1772	deceased	0.922494	29.3
TCGA-A7-A13H	brca_tcga_pan_can_atlas_2018	1771	censored	0.922494	29.5558
MB-0601	brca_metabric	1770	deceased	0.921973	29.6667
TCGA-E9-A2JS	brca_tcga_pan_can_atlas_2018	1769	deceased	0.921451	29.7202
TCGA-EW-A1P4	brca_tcga_pan_can_atlas_2018	1768	censored	0.921451	29.8189
TCGA-EW-A1OY	brca_tcga_pan_can_atlas_2018	1767	censored	0.921451	29.8517
MB-7122	brca_metabric	1766	deceased	0.92093	29.9
TCGA-EW-A1OX	brca_tcga_pan_can_atlas_2018	1765	censored	0.92093	29.9504
TCGA-A2-A3XU	brca_tcga_pan_can_atlas_2018	1764	deceased	0.920408	29.9832
TCGA-BH-A0DI	brca_tcga_pan_can_atlas_2018	1763	censored	0.920408	29.9832
MB-6200	brca_metabric	1762	deceased	0.919885	30.0667
TCGA-EW-A1P7	brca_tcga_pan_can_atlas_2018	1761	censored	0.919885	30.0819
MB-2953	brca_metabric	1760	deceased	0.919363	30.1333
TCGA-BH-A18P	brca_tcga_pan_can_atlas_2018	1759	deceased	0.91884	30.2791
TCGA-BH-A0GY	brca_tcga_pan_can_atlas_2018	1758	censored	0.91884	30.3449
MB-4931	brca_metabric	1757	deceased	0.918317	30.3667
MB-5102	brca_metabric	1756	deceased	0.917794	30.3667
MB-0657	brca_metabric	1755	censored	0.917794	30.4333
TCGA-E9-A3X8	brca_tcga_pan_can_atlas_2018	1754	censored	0.917794	30.4435
TCGA-E2-A570	brca_tcga_pan_can_atlas_2018	1753	censored	0.917794	30.6079
MB-5429	brca_metabric	1752	deceased	0.91727	30.7
MB-5518	brca_metabric	1751	deceased	0.916746	30.8667
MB-0897	brca_metabric	1750	deceased	0.916222	30.9667
TCGA-A8-A092	brca_tcga_pan_can_atlas_2018	1749	censored	0.916222	30.9695
MB-0576	brca_metabric	1748	deceased	0.915698	31
TCGA-A8-A08O	brca_tcga_pan_can_atlas_2018	1747	censored	0.915698	31.0024
TCGA-A8-A08P	brca_tcga_pan_can_atlas_2018	1746	censored	0.915698	31.0024
MB-4350	brca_metabric	1745	deceased	0.915174	31.0667
TCGA-EW-A6SC	brca_tcga_pan_can_atlas_2018	1744	censored	0.915174	31.2983
MB-0188	brca_metabric	1743	deceased	0.914649	31.3
MB-7030	brca_metabric	1742	deceased	0.914123	31.3333
TCGA-A7-A26E	brca_tcga_pan_can_atlas_2018	1741	censored	0.914123	31.364
MB-4911	brca_metabric	1740	deceased	0.913598	31.4333
MB-4711	brca_metabric	1739	deceased	0.913073	31.4667
TCGA-BH-A1F2	brca_tcga_pan_can_atlas_2018	1738	deceased	0.912547	31.5284
MB-5485	brca_metabric	1737	deceased	0.912022	31.8
TCGA-A2-A0EV	brca_tcga_pan_can_atlas_2018	1736	censored	0.912022	31.8243
MB-2917	brca_metabric	1735	deceased	0.911496	31.9333
TCGA-E2-A14X	brca_tcga_pan_can_atlas_2018	1734	censored	0.911496	31.9558
TCGA-OL-A5D8	brca_tcga_pan_can_atlas_2018	1733	censored	0.911496	31.9887
TCGA-BH-A0BC	brca_tcga_pan_can_atlas_2018	1732	censored	0.911496	32.0216
MB-3057	brca_metabric	1731	deceased	0.91097	32.0333
TCGA-A8-A07L	brca_tcga_pan_can_atlas_2018	1730	censored	0.91097	32.0544
TCGA-E9-A227	brca_tcga_pan_can_atlas_2018	1729	censored	0.91097	32.0544
TCGA-E9-A1RB	brca_tcga_pan_can_atlas_2018	1728	deceased	0.910443	32.0873
TCGA-E2-A1B5	brca_tcga_pan_can_atlas_2018	1727	censored	0.910443	32.3503
TCGA-AC-A3BB	brca_tcga_pan_can_atlas_2018	1726	censored	0.910443	32.449
TCGA-AQ-A1H3	brca_tcga_pan_can_atlas_2018	1725	censored	0.910443	32.5147
TCGA-A2-A0YC	brca_tcga_pan_can_atlas_2018	1724	censored	0.910443	32.5476
TCGA-B6-A0I6	brca_tcga_pan_can_atlas_2018	1723	deceased	0.909914	32.5805
TCGA-BH-A0EA	brca_tcga_pan_can_atlas_2018	1722	deceased	0.909386	32.5805
MB-0636	brca_metabric	1721	deceased	0.908857	32.6333
MB-5597	brca_metabric	1720	deceased	0.908329	32.7333
TCGA-A2-A3XV	brca_tcga_pan_can_atlas_2018	1719	censored	0.908329	32.7448
TCGA-LL-A441	brca_tcga_pan_can_atlas_2018	1718	censored	0.908329	32.7448
TCGA-AO-A0J2	brca_tcga_pan_can_atlas_2018	1717	censored	0.908329	32.7777
MB-3453	brca_metabric	1716	deceased	0.9078	32.8333
TCGA-E9-A1N4	brca_tcga_pan_can_atlas_2018	1715	censored	0.9078	32.8764
TCGA-AQ-A54O	brca_tcga_pan_can_atlas_2018	1714	censored	0.9078	32.9092
TCGA-BH-A18F	brca_tcga_pan_can_atlas_2018	1713	censored	0.9078	32.9092
TCGA-E9-A3Q9	brca_tcga_pan_can_atlas_2018	1712	censored	0.9078	32.9092
MB-3547	brca_metabric	1711	deceased	0.907269	33
TCGA-A8-A091	brca_tcga_pan_can_atlas_2018	1710	censored	0.907269	33.0079
TCGA-E2-A1B4	brca_tcga_pan_can_atlas_2018	1709	deceased	0.906738	33.0079
TCGA-A7-A0DB	brca_tcga_pan_can_atlas_2018	1708	censored	0.906738	33.1065
MB-6178	brca_metabric	1707	deceased	0.906207	33.1333
TCGA-E2-A14S	brca_tcga_pan_can_atlas_2018	1706	censored	0.906207	33.1722
TCGA-AR-A5QN	brca_tcga_pan_can_atlas_2018	1705	censored	0.906207	33.3037
TCGA-D8-A3Z5	brca_tcga_pan_can_atlas_2018	1704	censored	0.906207	33.3695
MB-0621	brca_metabric	1703	censored	0.906207	33.5667
TCGA-E2-A1II	brca_tcga_pan_can_atlas_2018	1702	censored	0.906207	33.6983
TCGA-AR-A1AY	brca_tcga_pan_can_atlas_2018	1701	censored	0.906207	33.7311
TCGA-E2-A1IH	brca_tcga_pan_can_atlas_2018	1700	censored	0.906207	33.7311
TCGA-A2-A0D2	brca_tcga_pan_can_atlas_2018	1699	censored	0.906207	33.764
MB-0422	brca_metabric	1698	deceased	0.905673	33.8
MB-4266	brca_metabric	1697	deceased	0.90514	33.9
TCGA-A8-A07C	brca_tcga_pan_can_atlas_2018	1696	censored	0.90514	33.9941
TCGA-BH-A1FH	brca_tcga_pan_can_atlas_2018	1695	deceased	0.904606	33.9941
TCGA-C8-A3M7	brca_tcga_pan_can_atlas_2018	1694	deceased	0.904072	33.9941
TCGA-EW-A3E8	brca_tcga_pan_can_atlas_2018	1693	censored	0.904072	34.027
MB-4282	brca_metabric	1692	censored	0.904072	34.1
TCGA-E9-A1N8	brca_tcga_pan_can_atlas_2018	1691	censored	0.904072	34.1585
TCGA-E2-A14V	brca_tcga_pan_can_atlas_2018	1690	censored	0.904072	34.2572
TCGA-A7-A0CG	brca_tcga_pan_can_atlas_2018	1689	censored	0.904072	34.29
TCGA-E2-A576	brca_tcga_pan_can_atlas_2018	1688	censored	0.904072	34.29
MB-5478	brca_metabric	1687	deceased	0.903536	34.3
TCGA-E2-A107	brca_tcga_pan_can_atlas_2018	1686	censored	0.903536	34.4215
MB-5543	brca_metabric	1685	deceased	0.902999	34.4333
TCGA-E9-A226	brca_tcga_pan_can_atlas_2018	1684	deceased	0.902463	34.4544
TCGA-A2-A0D1	brca_tcga_pan_can_atlas_2018	1683	censored	0.902463	34.553
TCGA-E2-A2P6	brca_tcga_pan_can_atlas_2018	1682	censored	0.902463	34.553
MB-5052	brca_metabric	1681	deceased	0.901926	34.5667
MB-5426	brca_metabric	1680	deceased	0.90139	34.6333
MB-0593	brca_metabric	1679	deceased	0.900853	34.6667
MB-4671	brca_metabric	1678	deceased	0.900316	34.7
MB-5552	brca_metabric	1677	deceased	0.899779	34.7
TCGA-E9-A1N3	brca_tcga_pan_can_atlas_2018	1676	censored	0.899779	34.8161
TCGA-E2-A573	brca_tcga_pan_can_atlas_2018	1675	censored	0.899779	34.9147
TCGA-OL-A5RV	brca_tcga_pan_can_atlas_2018	1674	censored	0.899779	34.9147
TCGA-E9-A1R2	brca_tcga_pan_can_atlas_2018	1673	censored	0.899779	34.9476
MB-5633	brca_metabric	1672	deceased	0.899241	35.0333
TCGA-A2-A0ET	brca_tcga_pan_can_atlas_2018	1671	censored	0.899241	35.0462
MB-4715	brca_metabric	1670	deceased	0.898702	35.2333
TCGA-E9-A1NF	brca_tcga_pan_can_atlas_2018	1669	deceased	0.898164	35.2434
MB-4887	brca_metabric	1668	deceased	0.897625	35.4
MB-6224	brca_metabric	1667	deceased	0.897087	35.4667
MB-0626	brca_metabric	1666	deceased	0.896548	35.5333
MB-3031	brca_metabric	1665	deceased	0.89601	35.6333
TCGA-A7-A0DA	brca_tcga_pan_can_atlas_2018	1664	censored	0.89601	35.6708
MB-7252	brca_metabric	1663	deceased	0.895471	35.7
TCGA-A2-A3XY	brca_tcga_pan_can_atlas_2018	1662	deceased	0.894932	35.9339
TCGA-BH-A18I	brca_tcga_pan_can_atlas_2018	1661	censored	0.894932	35.9339
TCGA-A2-A04Y	brca_tcga_pan_can_atlas_2018	1660	censored	0.894932	36.1311
MB-4834	brca_metabric	1659	deceased	0.894393	36.1667
TCGA-E9-A1N9	brca_tcga_pan_can_atlas_2018	1658	censored	0.894393	36.1969
TCGA-A2-A3KC	brca_tcga_pan_can_atlas_2018	1657	censored	0.894393	36.2297
MB-0035	brca_metabric	1656	deceased	0.893853	36.2667
TCGA-OL-A5D6	brca_tcga_pan_can_atlas_2018	1655	deceased	0.893313	36.2955
TCGA-OL-A5RW	brca_tcga_pan_can_atlas_2018	1654	censored	0.893313	36.3612
TCGA-E9-A1NA	brca_tcga_pan_can_atlas_2018	1653	censored	0.893313	36.5585
MB-0494	brca_metabric	1652	deceased	0.892772	36.6333
MB-5513	brca_metabric	1651	deceased	0.892231	36.6333
MB-0485	brca_metabric	1650	deceased	0.891691	36.7667
TCGA-BH-A28Q	brca_tcga_pan_can_atlas_2018	1649	censored	0.891691	36.7886
TCGA-BH-A28O	brca_tcga_pan_can_atlas_2018	1648	censored	0.891691	36.8215
TCGA-E9-A1N5	brca_tcga_pan_can_atlas_2018	1647	censored	0.891691	36.8215
TCGA-BH-A0HQ	brca_tcga_pan_can_atlas_2018	1646	censored	0.891691	36.8544
MB-5290	brca_metabric	1645	deceased	0.891149	36.9333
MB-5138	brca_metabric	1644	deceased	0.890606	37
TCGA-BH-A0BA	brca_tcga_pan_can_atlas_2018	1643	censored	0.890606	37.216
TCGA-E2-A1BD	brca_tcga_pan_can_atlas_2018	1642	censored	0.890606	37.2489
MB-5135	brca_metabric	1641	deceased	0.890064	37.3667
TCGA-E2-A1IF	brca_tcga_pan_can_atlas_2018	1640	censored	0.890064	37.4133
TCGA-A7-A0D9	brca_tcga_pan_can_atlas_2018	1639	censored	0.890064	37.4462
MB-7106	brca_metabric	1638	deceased	0.88952	37.5
TCGA-E2-A10B	brca_tcga_pan_can_atlas_2018	1637	censored	0.88952	37.5119
TCGA-BH-A18R	brca_tcga_pan_can_atlas_2018	1636	deceased	0.888977	37.5448
MB-4750	brca_metabric	1635	deceased	0.888433	37.7333
TCGA-BH-A0B1	brca_tcga_pan_can_atlas_2018	1634	censored	0.888433	37.7421
TCGA-E9-A229	brca_tcga_pan_can_atlas_2018	1633	censored	0.888433	37.7421
MB-6187	brca_metabric	1632	deceased	0.887889	37.7667
MB-5019	brca_metabric	1631	deceased	0.887344	37.8
TCGA-AR-A1AS	brca_tcga_pan_can_atlas_2018	1630	censored	0.887344	37.8078
MB-6358	brca_metabric	1629	deceased	0.886799	37.8667
MB-5312	brca_metabric	1628	deceased	0.886255	37.9
MB-0564	brca_metabric	1627	deceased	0.88571	37.9333
MB-3329	brca_metabric	1626	deceased	0.885165	37.9667
TCGA-A8-A08B	brca_tcga_pan_can_atlas_2018	1625	censored	0.885165	38.0051
TCGA-BH-A0DH	brca_tcga_pan_can_atlas_2018	1624	censored	0.885165	38.0051
MB-3357	brca_metabric	1623	deceased	0.88462	38.0333
TCGA-A8-A0AD	brca_tcga_pan_can_atlas_2018	1622	censored	0.88462	38.0379
TCGA-E9-A3HO	brca_tcga_pan_can_atlas_2018	1621	censored	0.88462	38.0708
TCGA-AR-A2LN	brca_tcga_pan_can_atlas_2018	1620	censored	0.88462	38.1694
TCGA-GM-A3NY	brca_tcga_pan_can_atlas_2018	1619	censored	0.88462	38.2023
TCGA-E2-A14Q	brca_tcga_pan_can_atlas_2018	1618	censored	0.88462	38.2352
TCGA-A7-A0CD	brca_tcga_pan_can_atlas_2018	1617	censored	0.88462	38.301
TCGA-E9-A22B	brca_tcga_pan_can_atlas_2018	1616	censored	0.88462	38.3667
MB-0129	brca_metabric	1615	deceased	0.884072	38.5667
TCGA-BH-A203	brca_tcga_pan_can_atlas_2018	1614	deceased	0.883524	38.5968
TCGA-E2-A14R	brca_tcga_pan_can_atlas_2018	1613	censored	0.883524	38.5968
MB-3467	brca_metabric	1612	deceased	0.882976	38.8
MB-3706	brca_metabric	1611	deceased	0.882428	38.8
TCGA-AR-A5QP	brca_tcga_pan_can_atlas_2018	1610	censored	0.882428	38.9585
TCGA-E9-A22A	brca_tcga_pan_can_atlas_2018	1609	censored	0.882428	39.09
TCGA-BH-A0B4	brca_tcga_pan_can_atlas_2018	1608	censored	0.882428	39.1557
MB-0112	brca_metabric	1607	deceased	0.881879	39.1667
MB-0291	brca_metabric	1606	deceased	0.88133	39.2
MB-5369	brca_metabric	1605	deceased	0.880781	39.3
TCGA-A1-A0SN	brca_tcga_pan_can_atlas_2018	1604	censored	0.880781	39.3201
TCGA-AR-A2LO	brca_tcga_pan_can_atlas_2018	1603	censored	0.880781	39.3859
TCGA-A2-A3KD	brca_tcga_pan_can_atlas_2018	1602	censored	0.880781	39.6489
TCGA-EW-A1IX	brca_tcga_pan_can_atlas_2018	1601	censored	0.880781	39.7146
TCGA-EW-A1P1	brca_tcga_pan_can_atlas_2018	1600	censored	0.880781	39.7804
MB-4871	brca_metabric	1599	deceased	0.88023	39.8
MB-0220	brca_metabric	1598	deceased	0.879679	39.8333
MB-4660	brca_metabric	1597	deceased	0.879128	39.8667
MB-4929	brca_metabric	1596	deceased	0.878578	40
TCGA-A8-A08Z	brca_tcga_pan_can_atlas_2018	1595	censored	0.878578	40.0105
TCGA-OL-A5RU	brca_tcga_pan_can_atlas_2018	1594	censored	0.878578	40.0763
TCGA-E2-A10C	brca_tcga_pan_can_atlas_2018	1593	censored	0.878578	40.1091
TCGA-OL-A6VR	brca_tcga_pan_can_atlas_2018	1592	censored	0.878578	40.1091
TCGA-E9-A1RC	brca_tcga_pan_can_atlas_2018	1591	censored	0.878578	40.2407
TCGA-E2-A10A	brca_tcga_pan_can_atlas_2018	1590	censored	0.878578	40.405
TCGA-EW-A1OZ	brca_tcga_pan_can_atlas_2018	1589	censored	0.878578	40.405
TCGA-E9-A22H	brca_tcga_pan_can_atlas_2018	1588	censored	0.878578	40.5037
TCGA-AR-A2LQ	brca_tcga_pan_can_atlas_2018	1587	censored	0.878578	40.5365
TCGA-AC-A2FB	brca_tcga_pan_can_atlas_2018	1586	censored	0.878578	40.5694
TCGA-AO-A12H	brca_tcga_pan_can_atlas_2018	1585	censored	0.878578	40.5694
MB-4792	brca_metabric	1584	deceased	0.878023	40.6333
MB-0319	brca_metabric	1583	deceased	0.877468	40.7
TCGA-E9-A22G	brca_tcga_pan_can_atlas_2018	1582	censored	0.877468	40.7338
TCGA-BH-A0B2	brca_tcga_pan_can_atlas_2018	1581	censored	0.877468	40.815
TCGA-E2-A14P	brca_tcga_pan_can_atlas_2018	1580	censored	0.877468	40.9639
TCGA-E9-A22D	brca_tcga_pan_can_atlas_2018	1579	censored	0.877468	41.0297
TCGA-EW-A1P0	brca_tcga_pan_can_atlas_2018	1578	censored	0.877468	41.1283
MB-0008	brca_metabric	1577	deceased	0.876912	41.3667
MB-4855	brca_metabric	1576	deceased	0.876355	41.4667
TCGA-E9-A1ND	brca_tcga_pan_can_atlas_2018	1575	censored	0.876355	41.6215
TCGA-E9-A22E	brca_tcga_pan_can_atlas_2018	1574	censored	0.876355	41.7201
TCGA-BH-A0C0	brca_tcga_pan_can_atlas_2018	1573	censored	0.876355	41.753
TCGA-AR-A1AT	brca_tcga_pan_can_atlas_2018	1572	deceased	0.875798	41.8187
MB-0353	brca_metabric	1571	deceased	0.87524	41.8333
TCGA-OL-A66K	brca_tcga_pan_can_atlas_2018	1570	deceased	0.874683	41.9173
TCGA-A8-A095	brca_tcga_pan_can_atlas_2018	1569	censored	0.874683	41.9831
MB-5470	brca_metabric	1568	deceased	0.874125	42.0667
MB-5620	brca_metabric	1567	deceased	0.873567	42.0667
TCGA-E9-A228	brca_tcga_pan_can_atlas_2018	1566	censored	0.873567	42.2461
TCGA-BH-A1EU	brca_tcga_pan_can_atlas_2018	1565	deceased	0.873009	42.279
MB-6211	brca_metabric	1564	deceased	0.872451	42.3
MB-0309	brca_metabric	1563	deceased	0.871893	42.3333
TCGA-BH-A0W5	brca_tcga_pan_can_atlas_2018	1562	censored	0.871893	42.3447
MB-5483	brca_metabric	1561	deceased	0.871334	42.4333
MB-4828	brca_metabric	1560	deceased	0.870776	42.5
MB-4374	brca_metabric	1559	deceased	0.870217	42.5667
MB-5628	brca_metabric	1558	deceased	0.869659	42.6
MB-6192	brca_metabric	1557	deceased	0.8691	42.6333
MB-4745	brca_metabric	1556	deceased	0.868541	42.6667
MB-0108	brca_metabric	1555	deceased	0.867983	42.7
TCGA-OL-A66L	brca_tcga_pan_can_atlas_2018	1554	censored	0.867983	42.7721
MB-4717	brca_metabric	1553	deceased	0.867424	42.9
MB-0306	brca_metabric	1552	deceased	0.866865	42.9667
TCGA-A8-A07B	brca_tcga_pan_can_atlas_2018	1551	censored	0.866865	43.0023
TCGA-A8-A08X	brca_tcga_pan_can_atlas_2018	1550	censored	0.866865	43.0023
MB-5315	brca_metabric	1549	deceased	0.866305	43.0333
TCGA-D8-A1XW	brca_tcga_pan_can_atlas_2018	1548	censored	0.866305	43.0351
MB-0264	brca_metabric	1547	deceased	0.865745	43.1
MB-0895	brca_metabric	1546	deceased	0.865185	43.1
MB-0453	brca_metabric	1545	deceased	0.864625	43.1333
MB-0113	brca_metabric	1544	censored	0.864625	43.1667
MB-0398	brca_metabric	1543	deceased	0.864065	43.2
MB-2849	brca_metabric	1542	deceased	0.863505	43.2
MB-5137	brca_metabric	1541	censored	0.863505	43.2667
MB-5225	brca_metabric	1540	deceased	0.862944	43.2667
TCGA-E2-A14U	brca_tcga_pan_can_atlas_2018	1539	censored	0.862944	43.331
MB-5213	brca_metabric	1538	deceased	0.862383	43.4
TCGA-A1-A0SE	brca_tcga_pan_can_atlas_2018	1537	censored	0.862383	43.4297
TCGA-BH-A0BF	brca_tcga_pan_can_atlas_2018	1536	deceased	0.861822	43.5283
TCGA-E2-A3DX	brca_tcga_pan_can_atlas_2018	1535	censored	0.861822	43.5612
TCGA-B6-A1KC	brca_tcga_pan_can_atlas_2018	1534	censored	0.861822	43.594
TCGA-GM-A3XG	brca_tcga_pan_can_atlas_2018	1533	censored	0.861822	43.7255
MB-0185	brca_metabric	1532	deceased	0.861259	43.8333
MB-7057	brca_metabric	1531	deceased	0.860696	43.8333
MB-4802	brca_metabric	1530	deceased	0.860134	43.9
MB-5238	brca_metabric	1529	deceased	0.859571	44.1333
MB-0594	brca_metabric	1528	censored	0.859571	44.2333
TCGA-A2-A0SY	brca_tcga_pan_can_atlas_2018	1527	censored	0.859571	44.2844
MB-7275	brca_metabric	1526	deceased	0.859008	44.4
MB-3060	brca_metabric	1525	deceased	0.858445	44.6
TCGA-E2-A14O	brca_tcga_pan_can_atlas_2018	1524	censored	0.858445	44.679
MB-4008	brca_metabric	1523	deceased	0.857881	44.7333
MB-7296	brca_metabric	1522	deceased	0.857317	44.7333
MB-2645	brca_metabric	1521	deceased	0.856754	44.7667
TCGA-BH-A0W7	brca_tcga_pan_can_atlas_2018	1520	censored	0.856754	44.8105
MB-2771	brca_metabric	1519	deceased	0.85619	44.8333
MB-4731	brca_metabric	1518	deceased	0.855626	44.8667
TCGA-A2-A0SW	brca_tcga_pan_can_atlas_2018	1517	deceased	0.855062	44.8762
TCGA-E9-A1RA	brca_tcga_pan_can_atlas_2018	1516	censored	0.855062	45.0077
MB-0443	brca_metabric	1515	censored	0.855062	45.0333
TCGA-A8-A07Z	brca_tcga_pan_can_atlas_2018	1514	censored	0.855062	45.0735
TCGA-A8-A09I	brca_tcga_pan_can_atlas_2018	1513	censored	0.855062	45.0735
MB-5434	brca_metabric	1512	deceased	0.854496	45.1667
MB-4849	brca_metabric	1511	deceased	0.853931	45.3333
MB-7005	brca_metabric	1510	censored	0.853931	45.3333
MB-0177	brca_metabric	1509	deceased	0.853365	45.6
MB-5387	brca_metabric	1508	deceased	0.852799	45.6333
MB-4827	brca_metabric	1507	deceased	0.852233	45.7
MB-5329	brca_metabric	1506	deceased	0.851667	45.7333
MB-0506	brca_metabric	1505	deceased	0.851101	45.8
MB-5422	brca_metabric	1504	deceased	0.850535	46.0667
MB-5481	brca_metabric	1503	deceased	0.849969	46.3667
TCGA-BH-A0C1	brca_tcga_pan_can_atlas_2018	1502	deceased	0.849404	46.3885
MB-7013	brca_metabric	1501	censored	0.849404	46.4333
MB-7158	brca_metabric	1500	deceased	0.848837	46.4333
MB-5313	brca_metabric	1499	deceased	0.848271	46.5333
TCGA-E2-A109	brca_tcga_pan_can_atlas_2018	1498	censored	0.848271	46.5858
TCGA-E9-A1RH	brca_tcga_pan_can_atlas_2018	1497	censored	0.848271	46.5858
TCGA-E9-A1RE	brca_tcga_pan_can_atlas_2018	1496	censored	0.848271	46.6515
MB-7194	brca_metabric	1495	deceased	0.847704	46.6667
MB-0454	brca_metabric	1494	deceased	0.847136	46.8333
TCGA-PE-A5DC	brca_tcga_pan_can_atlas_2018	1493	deceased	0.846569	47.0132
MB-0362	brca_metabric	1492	deceased	0.846001	47.0333
TCGA-E2-A14N	brca_tcga_pan_can_atlas_2018	1491	censored	0.846001	47.1447
TCGA-A1-A0SH	brca_tcga_pan_can_atlas_2018	1490	censored	0.846001	47.2433
TCGA-A2-A3XX	brca_tcga_pan_can_atlas_2018	1489	deceased	0.845433	47.3091
MB-0631	brca_metabric	1488	deceased	0.844865	47.4333
MB-2536	brca_metabric	1487	deceased	0.844297	47.9
TCGA-D8-A27K	brca_tcga_pan_can_atlas_2018	1486	censored	0.844297	48.0324
TCGA-A1-A0SF	brca_tcga_pan_can_atlas_2018	1485	censored	0.844297	48.0981
MB-4886	brca_metabric	1484	deceased	0.843728	48.1667
TCGA-E9-A1R7	brca_tcga_pan_can_atlas_2018	1483	censored	0.843728	48.2296
MB-6020	brca_metabric	1482	deceased	0.843159	48.2667
MB-4686	brca_metabric	1481	deceased	0.842589	48.4333
TCGA-A2-A0YL	brca_tcga_pan_can_atlas_2018	1480	censored	0.842589	48.4597
TCGA-C8-A12Y	brca_tcga_pan_can_atlas_2018	1479	censored	0.842589	48.5255
MB-0529	brca_metabric	1478	deceased	0.842019	48.5333
MB-0542	brca_metabric	1477	deceased	0.841449	48.6
MB-0613	brca_metabric	1476	censored	0.841449	48.8
MB-7039	brca_metabric	1475	deceased	0.840879	49.2
MB-0151	brca_metabric	1474	deceased	0.840308	49.2333
MB-4966	brca_metabric	1473	deceased	0.839738	49.3
MB-0292	brca_metabric	1472	deceased	0.839167	49.4333
MB-5425	brca_metabric	1471	deceased	0.838597	49.4667
MB-7182	brca_metabric	1470	deceased	0.838026	49.4667
TCGA-A2-A0YI	brca_tcga_pan_can_atlas_2018	1469	censored	0.838026	49.4789
MB-6286	brca_metabric	1468	deceased	0.837455	49.5333
MB-4154	brca_metabric	1467	deceased	0.836885	49.5667
TCGA-BH-A1EX	brca_tcga_pan_can_atlas_2018	1466	deceased	0.836314	49.5775
MB-4001	brca_metabric	1465	deceased	0.835743	49.6667
MB-6026	brca_metabric	1464	deceased	0.835172	49.7333
TCGA-BH-A0BV	brca_tcga_pan_can_atlas_2018	1463	censored	0.835172	49.9392
MB-4912	brca_metabric	1462	deceased	0.834601	50
TCGA-A8-A09D	brca_tcga_pan_can_atlas_2018	1461	censored	0.834601	50.0378
MB-0451	brca_metabric	1460	censored	0.834601	50.0667
TCGA-E2-A1LG	brca_tcga_pan_can_atlas_2018	1459	censored	0.834601	50.0707
MB-5072	brca_metabric	1458	deceased	0.834028	50.2333
TCGA-AO-A0JI	brca_tcga_pan_can_atlas_2018	1457	censored	0.834028	50.2351
TCGA-A2-A3XZ	brca_tcga_pan_can_atlas_2018	1456	censored	0.834028	50.3666
TCGA-A2-A0SX	brca_tcga_pan_can_atlas_2018	1455	censored	0.834028	50.4323
TCGA-A2-A0YF	brca_tcga_pan_can_atlas_2018	1454	censored	0.834028	50.4652
MB-7004	brca_metabric	1453	censored	0.834028	50.4667
MB-0322	brca_metabric	1452	deceased	0.833454	50.5333
TCGA-B6-A0IC	brca_tcga_pan_can_atlas_2018	1451	deceased	0.832879	50.6953
TCGA-E2-A15O	brca_tcga_pan_can_atlas_2018	1450	censored	0.832879	50.794
TCGA-A2-A3Y0	brca_tcga_pan_can_atlas_2018	1449	censored	0.832879	50.8268
TCGA-AO-A0JC	brca_tcga_pan_can_atlas_2018	1448	censored	0.832879	50.8597
TCGA-AR-A24K	brca_tcga_pan_can_atlas_2018	1447	censored	0.832879	50.8926
MB-7008	brca_metabric	1446	deceased	0.832304	50.9
MB-7250	brca_metabric	1445	deceased	0.831728	51
TCGA-BH-A18V	brca_tcga_pan_can_atlas_2018	1444	deceased	0.831152	51.1556
MB-3266	brca_metabric	1443	deceased	0.830576	51.2
MB-5490	brca_metabric	1442	deceased	0.83	51.2
TCGA-BH-A0HW	brca_tcga_pan_can_atlas_2018	1441	censored	0.83	51.32
TCGA-BH-A18U	brca_tcga_pan_can_atlas_2018	1440	deceased	0.829423	51.3857
TCGA-E2-A15T	brca_tcga_pan_can_atlas_2018	1439	censored	0.829423	51.3857
MB-4749	brca_metabric	1438	deceased	0.828846	51.4667
TCGA-BH-A0B8	brca_tcga_pan_can_atlas_2018	1437	censored	0.828846	51.583
TCGA-BH-A0B9	brca_tcga_pan_can_atlas_2018	1436	censored	0.828846	51.6816
MB-0147	brca_metabric	1435	deceased	0.828269	51.7667
MB-0551	brca_metabric	1434	deceased	0.827691	51.9667
MB-5169	brca_metabric	1433	deceased	0.827114	51.9667
TCGA-AO-A0J4	brca_tcga_pan_can_atlas_2018	1432	censored	0.827114	52.1748
MB-4484	brca_metabric	1431	deceased	0.826536	52.3
MB-7072	brca_metabric	1430	deceased	0.825958	52.3333
MB-7212	brca_metabric	1429	deceased	0.82538	52.5
MB-7163	brca_metabric	1428	deceased	0.824802	52.6333
MB-5033	brca_metabric	1427	deceased	0.824224	52.7333
TCGA-E2-A1LS	brca_tcga_pan_can_atlas_2018	1426	censored	0.824224	52.7337
MB-6246	brca_metabric	1425	deceased	0.823645	52.9
TCGA-EW-A1P3	brca_tcga_pan_can_atlas_2018	1424	censored	0.823645	52.9638
TCGA-WT-AB41	brca_tcga_pan_can_atlas_2018	1423	censored	0.823645	52.9638
MB-2643	brca_metabric	1422	deceased	0.823066	52.9667
TCGA-D8-A1JG	brca_tcga_pan_can_atlas_2018	1421	censored	0.823066	52.9967
TCGA-A2-A0CZ	brca_tcga_pan_can_atlas_2018	1420	censored	0.823066	53.1282
TCGA-BH-A0H5	brca_tcga_pan_can_atlas_2018	1419	censored	0.823066	53.2597
MB-5255	brca_metabric	1418	censored	0.823066	53.5667
TCGA-E2-A1B0	brca_tcga_pan_can_atlas_2018	1417	censored	0.823066	53.6213
MB-5317	brca_metabric	1416	deceased	0.822485	53.6333
MB-5350	brca_metabric	1415	deceased	0.821903	53.6333
TCGA-AO-A12G	brca_tcga_pan_can_atlas_2018	1414	censored	0.821903	53.8843
MB-5585	brca_metabric	1413	deceased	0.821322	53.9
TCGA-A8-A076	brca_tcga_pan_can_atlas_2018	1412	censored	0.821322	53.983
TCGA-BH-A1FR	brca_tcga_pan_can_atlas_2018	1411	deceased	0.82074	53.983
TCGA-BH-A0DO	brca_tcga_pan_can_atlas_2018	1410	censored	0.82074	54.0487
MB-6080	brca_metabric	1409	deceased	0.820157	54.1
TCGA-E2-A1L6	brca_tcga_pan_can_atlas_2018	1408	censored	0.820157	54.1802
TCGA-AR-A2LK	brca_tcga_pan_can_atlas_2018	1407	deceased	0.819574	54.2131
MB-5193	brca_metabric	1406	deceased	0.818991	54.2667
TCGA-A2-A0SU	brca_tcga_pan_can_atlas_2018	1405	censored	0.818991	54.6405
MB-7009	brca_metabric	1404	deceased	0.818408	54.7667
MB-6181	brca_metabric	1403	deceased	0.817825	54.9333
TCGA-BH-A1FL	brca_tcga_pan_can_atlas_2018	1402	deceased	0.817241	55.0021
TCGA-EW-A2FR	brca_tcga_pan_can_atlas_2018	1401	censored	0.817241	55.0021
MB-4298	brca_metabric	1400	deceased	0.816658	55.1
MB-0352	brca_metabric	1399	deceased	0.816074	55.2
MB-4222	brca_metabric	1398	deceased	0.81549	55.2333
TCGA-D8-A1XO	brca_tcga_pan_can_atlas_2018	1397	censored	0.81549	55.298
TCGA-AO-A0JL	brca_tcga_pan_can_atlas_2018	1396	censored	0.81549	55.3309
MB-0663	brca_metabric	1395	censored	0.81549	55.3667
MB-5577	brca_metabric	1394	deceased	0.814905	55.4
TCGA-A2-A04X	brca_tcga_pan_can_atlas_2018	1393	censored	0.814905	55.4295
MB-0444	brca_metabric	1392	deceased	0.81432	55.4667
TCGA-D8-A1JB	brca_tcga_pan_can_atlas_2018	1391	censored	0.81432	55.4953
TCGA-E2-A15I	brca_tcga_pan_can_atlas_2018	1390	censored	0.81432	55.6268
MB-4706	brca_metabric	1389	deceased	0.813733	55.6667
TCGA-BH-A1EW	brca_tcga_pan_can_atlas_2018	1388	deceased	0.813147	55.6925
MB-7207	brca_metabric	1387	deceased	0.812561	55.7333
MB-0162	brca_metabric	1386	censored	0.812561	55.7667
MB-3253	brca_metabric	1385	deceased	0.811974	55.8333
TCGA-AR-A0TY	brca_tcga_pan_can_atlas_2018	1384	deceased	0.811388	55.8569
TCGA-A2-A3XW	brca_tcga_pan_can_atlas_2018	1383	censored	0.811388	56.2843
MB-0632	brca_metabric	1382	censored	0.811388	56.5
MB-4741	brca_metabric	1381	deceased	0.8108	56.5
MB-6204	brca_metabric	1380	deceased	0.810213	56.7667
TCGA-A2-A0CX	brca_tcga_pan_can_atlas_2018	1379	censored	0.810213	56.8103
TCGA-D8-A13Y	brca_tcga_pan_can_atlas_2018	1378	censored	0.810213	56.8103
MB-7107	brca_metabric	1377	deceased	0.809624	56.9333
TCGA-E2-A15R	brca_tcga_pan_can_atlas_2018	1376	censored	0.809624	56.9418
MB-0397	brca_metabric	1375	censored	0.809624	57.2333
MB-5493	brca_metabric	1374	deceased	0.809035	57.2333
MB-4820	brca_metabric	1373	deceased	0.808446	57.3
MB-5453	brca_metabric	1372	deceased	0.807856	57.3
MB-0226	brca_metabric	1371	censored	0.807856	57.6333
MB-4710	brca_metabric	1370	censored	0.807856	57.6667
MB-5311	brca_metabric	1369	deceased	0.807266	57.6667
TCGA-BH-A208	brca_tcga_pan_can_atlas_2018	1368	deceased	0.806676	57.8295
MB-7002	brca_metabric	1367	censored	0.806676	57.9333
MB-6179	brca_metabric	1366	deceased	0.806086	58.4667
TCGA-OL-A5D7	brca_tcga_pan_can_atlas_2018	1365	censored	0.806086	58.5199
TCGA-B6-A0X7	brca_tcga_pan_can_atlas_2018	1364	deceased	0.805495	58.5528
MB-7007	brca_metabric	1363	censored	0.805495	58.6
TCGA-OL-A5DA	brca_tcga_pan_can_atlas_2018	1362	censored	0.805495	58.6185
MB-7249	brca_metabric	1361	deceased	0.804903	58.6667
MB-0203	brca_metabric	1360	deceased	0.804311	58.7667
MB-6156	brca_metabric	1359	deceased	0.803719	58.9333
TCGA-AO-A03U	brca_tcga_pan_can_atlas_2018	1358	deceased	0.803127	58.9473
TCGA-E2-A1IK	brca_tcga_pan_can_atlas_2018	1357	censored	0.803127	59.1774
TCGA-GM-A2D9	brca_tcga_pan_can_atlas_2018	1356	deceased	0.802535	59.5719
MB-3510	brca_metabric	1355	deceased	0.801943	59.6
MB-5119	brca_metabric	1354	censored	0.801943	59.7667
MB-0155	brca_metabric	1353	censored	0.801943	59.8
TCGA-BH-A0AV	brca_tcga_pan_can_atlas_2018	1352	censored	0.801943	59.835
MB-4274	brca_metabric	1351	deceased	0.801349	59.9333
MB-7253	brca_metabric	1350	deceased	0.800756	59.9667
MB-0303	brca_metabric	1349	censored	0.800756	60.1333
MB-7128	brca_metabric	1348	deceased	0.800162	60.2667
TCGA-AO-A12F	brca_tcga_pan_can_atlas_2018	1347	censored	0.800162	60.5582
MB-0396	brca_metabric	1346	censored	0.800162	60.6667
MB-0505	brca_metabric	1345	censored	0.800162	60.7
TCGA-A2-A1FX	brca_tcga_pan_can_atlas_2018	1344	censored	0.800162	60.7226
MB-5273	brca_metabric	1343	deceased	0.799566	60.8667
MB-6254	brca_metabric	1342	deceased	0.79897	60.9
TCGA-AC-A2FG	brca_tcga_pan_can_atlas_2018	1341	censored	0.79897	60.9199
TCGA-E2-A1IO	brca_tcga_pan_can_atlas_2018	1340	censored	0.79897	60.9856
MB-0384	brca_metabric	1339	deceased	0.798373	61.1
TCGA-AR-A1AV	brca_tcga_pan_can_atlas_2018	1338	censored	0.798373	61.2815
TCGA-AO-A03M	brca_tcga_pan_can_atlas_2018	1337	censored	0.798373	61.3473
MB-4381	brca_metabric	1336	deceased	0.797776	61.4667
TCGA-A2-A0D3	brca_tcga_pan_can_atlas_2018	1335	censored	0.797776	61.5774
MB-5097	brca_metabric	1334	censored	0.797776	61.6
TCGA-BH-A0BM	brca_tcga_pan_can_atlas_2018	1333	censored	0.797776	61.676
MB-0511	brca_metabric	1332	censored	0.797776	61.7
MB-5455	brca_metabric	1331	deceased	0.797176	61.8
MB-6133	brca_metabric	1330	deceased	0.796577	61.8
MB-0368	brca_metabric	1329	deceased	0.795978	61.9
TCGA-A2-A0EW	brca_tcga_pan_can_atlas_2018	1328	deceased	0.795378	61.939
TCGA-AO-A0JJ	brca_tcga_pan_can_atlas_2018	1327	censored	0.795378	62.0377
MB-5039	brca_metabric	1326	deceased	0.794778	62.1333
MB-0180	brca_metabric	1325	censored	0.794778	62.3333
TCGA-HN-A2OB	brca_tcga_pan_can_atlas_2018	1324	deceased	0.794178	62.4651
MB-0583	brca_metabric	1323	censored	0.794178	62.6333
MB-0372	brca_metabric	1322	deceased	0.793577	62.7667
MB-5634	brca_metabric	1321	deceased	0.792977	62.9
MB-0410	brca_metabric	1320	censored	0.792977	63
MB-4148	brca_metabric	1319	deceased	0.792375	63.0333
TCGA-BH-A0AZ	brca_tcga_pan_can_atlas_2018	1318	censored	0.792375	63.0897
TCGA-A2-A04V	brca_tcga_pan_can_atlas_2018	1317	deceased	0.791774	63.1226
MB-7227	brca_metabric	1316	deceased	0.791172	63.2
TCGA-A2-A0EY	brca_tcga_pan_can_atlas_2018	1315	censored	0.791172	63.287
TCGA-BH-A0EI	brca_tcga_pan_can_atlas_2018	1314	censored	0.791172	63.3199
TCGA-BH-A1FJ	brca_tcga_pan_can_atlas_2018	1313	deceased	0.790569	63.3527
TCGA-BH-A0H3	brca_tcga_pan_can_atlas_2018	1312	censored	0.790569	63.3856
MB-0305	brca_metabric	1311	deceased	0.789966	63.5
MB-0404	brca_metabric	1310	censored	0.789966	63.5
MB-7173	brca_metabric	1309	deceased	0.789363	63.5333
TCGA-AR-A2LM	brca_tcga_pan_can_atlas_2018	1308	censored	0.789363	63.6157
MB-0320	brca_metabric	1307	censored	0.789363	63.7333
MB-6300	brca_metabric	1306	deceased	0.788759	63.8333
MB-0906	brca_metabric	1305	deceased	0.788154	63.8667
MB-4704	brca_metabric	1304	deceased	0.78755	64
MB-0624	brca_metabric	1303	censored	0.78755	64.0333
TCGA-PE-A5DD	brca_tcga_pan_can_atlas_2018	1302	censored	0.78755	64.2075
MB-0366	brca_metabric	1301	censored	0.78755	64.2333
MB-0394	brca_metabric	1300	censored	0.78755	64.2333
MB-4654	brca_metabric	1299	deceased	0.786943	64.3
MB-0293	brca_metabric	1298	censored	0.786943	64.3667
MB-6306	brca_metabric	1297	deceased	0.786337	64.6
MB-7112	brca_metabric	1296	deceased	0.78573	64.7
TCGA-AR-A0TX	brca_tcga_pan_can_atlas_2018	1295	censored	0.78573	64.8322
MB-4896	brca_metabric	1294	deceased	0.785123	64.8667
TCGA-AO-A0JF	brca_tcga_pan_can_atlas_2018	1293	censored	0.785123	65.0952
MB-7050	brca_metabric	1292	deceased	0.784515	65.1333
MB-7097	brca_metabric	1291	deceased	0.783907	65.1667
MB-5177	brca_metabric	1290	deceased	0.7833	65.2333
MB-5284	brca_metabric	1289	deceased	0.782692	65.3333
TCGA-AR-A0U0	brca_tcga_pan_can_atlas_2018	1288	censored	0.782692	65.3582
MB-0577	brca_metabric	1287	censored	0.782692	65.4
MB-3271	brca_metabric	1286	deceased	0.782083	65.4667
TCGA-B6-A0IE	brca_tcga_pan_can_atlas_2018	1285	deceased	0.781475	65.5226
MB-4998	brca_metabric	1284	deceased	0.780866	65.5667
TCGA-OL-A66J	brca_tcga_pan_can_atlas_2018	1283	censored	0.780866	65.6212
MB-5491	brca_metabric	1282	deceased	0.780257	65.8333
MB-0525	brca_metabric	1281	censored	0.780257	65.8667
TCGA-BH-A18S	brca_tcga_pan_can_atlas_2018	1280	deceased	0.779647	66.0486
TCGA-GM-A3XN	brca_tcga_pan_can_atlas_2018	1279	censored	0.779647	66.3774
MB-0131	brca_metabric	1278	deceased	0.779037	66.6333
MB-0115	brca_metabric	1277	deceased	0.778427	66.7333
TCGA-AO-A03N	brca_tcga_pan_can_atlas_2018	1276	censored	0.778427	66.7719
MB-0500	brca_metabric	1275	censored	0.778427	67.4667
MB-4670	brca_metabric	1274	deceased	0.777816	67.8
TCGA-BH-A0DV	brca_tcga_pan_can_atlas_2018	1273	censored	0.777816	67.8568
MB-0552	brca_metabric	1272	deceased	0.777205	68.0667
TCGA-B6-A408	brca_tcga_pan_can_atlas_2018	1271	censored	0.777205	68.1198
MB-7266	brca_metabric	1270	deceased	0.776593	68.1667
MB-3361	brca_metabric	1269	deceased	0.775981	68.2
MB-2786	brca_metabric	1268	deceased	0.775369	68.2667
MB-7014	brca_metabric	1267	censored	0.775369	68.7
TCGA-AO-A03R	brca_tcga_pan_can_atlas_2018	1266	censored	0.775369	68.7445
MB-5279	brca_metabric	1265	deceased	0.774756	68.7667
TCGA-B6-A0X5	brca_tcga_pan_can_atlas_2018	1264	deceased	0.774143	68.9417
MB-4956	brca_metabric	1263	deceased	0.77353	69.3
TCGA-E2-A14Y	brca_tcga_pan_can_atlas_2018	1262	censored	0.77353	69.3362
MB-0654	brca_metabric	1261	censored	0.77353	69.4
MB-0081	brca_metabric	1260	censored	0.77353	69.5
MB-0662	brca_metabric	1259	deceased	0.772916	69.8
TCGA-AO-A03T	brca_tcga_pan_can_atlas_2018	1258	censored	0.772916	69.8294
TCGA-BH-A1EN	brca_tcga_pan_can_atlas_2018	1257	deceased	0.772301	69.928
MB-0885	brca_metabric	1256	deceased	0.771686	69.9333
TCGA-E2-A152	brca_tcga_pan_can_atlas_2018	1255	censored	0.771686	69.9609
MB-7011	brca_metabric	1254	deceased	0.771071	70.0667
TCGA-BH-A0B5	brca_tcga_pan_can_atlas_2018	1253	censored	0.771071	70.2239
MB-3033	brca_metabric	1252	deceased	0.770455	70.4
TCGA-AO-A12E	brca_tcga_pan_can_atlas_2018	1251	censored	0.770455	70.4211
MB-4790	brca_metabric	1250	deceased	0.769838	70.4667
MB-6007	brca_metabric	1249	deceased	0.769222	70.5333
MB-0197	brca_metabric	1248	censored	0.769222	70.7333
TCGA-GM-A2DF	brca_tcga_pan_can_atlas_2018	1247	censored	0.769222	70.8485
MB-6017	brca_metabric	1246	deceased	0.768605	70.9
MB-0248	brca_metabric	1245	censored	0.768605	71
TCGA-AR-A255	brca_tcga_pan_can_atlas_2018	1244	censored	0.768605	71.0458
MB-5267	brca_metabric	1243	deceased	0.767986	71.0667
TCGA-B6-A40C	brca_tcga_pan_can_atlas_2018	1242	censored	0.767986	71.1444
MB-5384	brca_metabric	1241	deceased	0.767367	71.1667
MB-7032	brca_metabric	1240	censored	0.767367	71.4667
MB-0229	brca_metabric	1239	censored	0.767367	71.5
MB-0289	brca_metabric	1238	deceased	0.766748	71.6
MB-5580	brca_metabric	1237	deceased	0.766128	71.6333
MB-7020	brca_metabric	1236	deceased	0.765508	71.6333
MB-5116	brca_metabric	1235	deceased	0.764888	71.7667
MB-0495	brca_metabric	1234	deceased	0.764268	71.8
TCGA-AO-A0JM	brca_tcga_pan_can_atlas_2018	1233	censored	0.764268	71.802
MB-7040	brca_metabric	1232	censored	0.764268	71.8333
TCGA-A2-A0ES	brca_tcga_pan_can_atlas_2018	1231	censored	0.764268	71.9992
TCGA-AO-A0JD	brca_tcga_pan_can_atlas_2018	1230	censored	0.764268	71.9992
TCGA-GM-A4E0	brca_tcga_pan_can_atlas_2018	1229	censored	0.764268	72.0321
TCGA-BH-A1FN	brca_tcga_pan_can_atlas_2018	1228	deceased	0.763646	72.065
TCGA-GM-A2DH	brca_tcga_pan_can_atlas_2018	1227	censored	0.763646	72.0978
MB-0390	brca_metabric	1226	deceased	0.763023	72.2
TCGA-BH-A0BO	brca_tcga_pan_can_atlas_2018	1225	censored	0.763023	72.2293
MB-3850	brca_metabric	1224	censored	0.763023	72.3
MB-0175	brca_metabric	1223	censored	0.763023	72.3667
MB-6231	brca_metabric	1222	deceased	0.762399	72.5667
MB-0345	brca_metabric	1221	censored	0.762399	72.6667
MB-0281	brca_metabric	1220	censored	0.762399	72.8
MB-0294	brca_metabric	1219	censored	0.762399	72.9
TCGA-AC-A2BK	brca_tcga_pan_can_atlas_2018	1218	censored	0.762399	73.0513
MB-0241	brca_metabric	1217	deceased	0.761772	73.1333
MB-6039	brca_metabric	1216	deceased	0.761146	73.1333
TCGA-AR-A5QM	brca_tcga_pan_can_atlas_2018	1215	censored	0.761146	73.3471
MB-4814	brca_metabric	1214	deceased	0.760519	73.4667
TCGA-B6-A1KI	brca_tcga_pan_can_atlas_2018	1213	censored	0.760519	73.5115
TCGA-E2-A1L8	brca_tcga_pan_can_atlas_2018	1212	censored	0.760519	73.643
MB-0497	brca_metabric	1211	censored	0.760519	73.7
MB-2669	brca_metabric	1210	deceased	0.75989	73.7
MB-3046	brca_metabric	1209	deceased	0.759262	73.8333
TCGA-A2-A04T	brca_tcga_pan_can_atlas_2018	1208	censored	0.759262	73.8403
TCGA-AC-A23G	brca_tcga_pan_can_atlas_2018	1207	censored	0.759262	73.906
MB-7010	brca_metabric	1206	censored	0.759262	74.0333
MB-4687	brca_metabric	1205	deceased	0.758632	74.1
TCGA-AC-A2FO	brca_tcga_pan_can_atlas_2018	1204	censored	0.758632	74.1362
TCGA-BH-A0BQ	brca_tcga_pan_can_atlas_2018	1203	censored	0.758632	74.1362
TCGA-BH-A0BZ	brca_tcga_pan_can_atlas_2018	1202	censored	0.758632	74.1362
MB-0592	brca_metabric	1201	censored	0.758632	74.5667
MB-5404	brca_metabric	1200	deceased	0.757999	74.7333
MB-6230	brca_metabric	1199	deceased	0.757367	74.8
TCGA-BH-A0BL	brca_tcga_pan_can_atlas_2018	1198	censored	0.757367	74.8923
TCGA-B6-A402	brca_tcga_pan_can_atlas_2018	1197	censored	0.757367	74.991
TCGA-GM-A2DD	brca_tcga_pan_can_atlas_2018	1196	censored	0.757367	75.0238
MB-7034	brca_metabric	1195	censored	0.757367	75.1
TCGA-AR-A0TV	brca_tcga_pan_can_atlas_2018	1194	censored	0.757367	75.2211
MB-4993	brca_metabric	1193	deceased	0.756732	75.2333
TCGA-A2-A0CT	brca_tcga_pan_can_atlas_2018	1192	censored	0.756732	75.254
MB-0159	brca_metabric	1191	censored	0.756732	75.3
MB-0050	brca_metabric	1190	censored	0.756732	75.3333
MB-3752	brca_metabric	1189	deceased	0.756096	75.3333
MB-0639	brca_metabric	1188	censored	0.756096	75.4
TCGA-E2-A1LB	brca_tcga_pan_can_atlas_2018	1187	censored	0.756096	75.8129
MB-5275	brca_metabric	1186	deceased	0.755458	75.9667
TCGA-E2-A14T	brca_tcga_pan_can_atlas_2018	1185	censored	0.755458	75.9772
MB-7199	brca_metabric	1184	deceased	0.75482	76
MB-4716	brca_metabric	1183	deceased	0.754182	76.1333
MB-4818	brca_metabric	1182	deceased	0.753544	76.2333
TCGA-E2-A1AZ	brca_tcga_pan_can_atlas_2018	1181	censored	0.753544	76.569
TCGA-BH-A0BR	brca_tcga_pan_can_atlas_2018	1180	censored	0.753544	76.6019
MB-0414	brca_metabric	1179	censored	0.753544	76.6333
MB-0420	brca_metabric	1178	censored	0.753544	76.7333
TCGA-AO-A0JE	brca_tcga_pan_can_atlas_2018	1177	censored	0.753544	76.7663
MB-7029	brca_metabric	1176	censored	0.753544	76.8667
TCGA-A2-A0CS	brca_tcga_pan_can_atlas_2018	1175	deceased	0.752903	77.1937
MB-0586	brca_metabric	1174	deceased	0.752262	77.2333
MB-5115	brca_metabric	1173	censored	0.752262	77.4
MB-5185	brca_metabric	1172	deceased	0.75162	77.4667
MB-6101	brca_metabric	1171	deceased	0.750978	77.5
TCGA-E2-A1IE	brca_tcga_pan_can_atlas_2018	1170	censored	0.750978	77.6539
TCGA-BH-A0BT	brca_tcga_pan_can_atlas_2018	1169	censored	0.750978	77.7526
TCGA-BH-A0DE	brca_tcga_pan_can_atlas_2018	1168	censored	0.750978	77.9827
MB-7015	brca_metabric	1167	censored	0.750978	78.1667
TCGA-A2-A04Q	brca_tcga_pan_can_atlas_2018	1166	censored	0.750978	78.4101
MB-4968	brca_metabric	1165	censored	0.750978	78.7
MB-0174	brca_metabric	1164	censored	0.750978	78.7667
MB-6141	brca_metabric	1163	deceased	0.750332	78.8667
TCGA-BH-A0DT	brca_tcga_pan_can_atlas_2018	1162	censored	0.750332	79.0019
MB-5534	brca_metabric	1161	deceased	0.749686	79.1
TCGA-GM-A2DB	brca_tcga_pan_can_atlas_2018	1160	censored	0.749686	79.1005
MB-6183	brca_metabric	1159	deceased	0.749039	79.1333
MB-5040	brca_metabric	1158	deceased	0.748392	79.1667
MB-5281	brca_metabric	1157	censored	0.748392	79.3
MB-0580	brca_metabric	1156	deceased	0.747745	79.3667
TCGA-B6-A0WV	brca_tcga_pan_can_atlas_2018	1155	deceased	0.747097	79.4621
TCGA-A2-A0EQ	brca_tcga_pan_can_atlas_2018	1154	censored	0.747097	79.758
MB-4879	brca_metabric	1153	deceased	0.746449	79.9667
MB-7025	brca_metabric	1152	censored	0.746449	80.2333
TCGA-A2-A0EO	brca_tcga_pan_can_atlas_2018	1151	censored	0.746449	80.2841
MB-6322	brca_metabric	1150	deceased	0.7458	80.3667
MB-7195	brca_metabric	1149	deceased	0.745151	80.4333
MB-5011	brca_metabric	1148	deceased	0.744502	80.5
MB-5164	brca_metabric	1147	censored	0.744502	80.5
MB-5166	brca_metabric	1146	deceased	0.743852	80.7333
MB-7019	brca_metabric	1145	deceased	0.743203	80.7333
MB-0524	brca_metabric	1144	censored	0.743203	80.8333
MB-7038	brca_metabric	1143	censored	0.743203	81.0333
MB-4674	brca_metabric	1142	deceased	0.742552	81.0667
MB-4787	brca_metabric	1141	deceased	0.741901	81.0667
MB-3083	brca_metabric	1140	deceased	0.74125	81.1
MB-0492	brca_metabric	1139	deceased	0.7406	81.1333
MB-5588	brca_metabric	1138	deceased	0.739949	81.1333
MB-0223	brca_metabric	1137	deceased	0.739298	81.3333
TCGA-BH-A0B0	brca_tcga_pan_can_atlas_2018	1136	censored	0.739298	81.4347
MB-6329	brca_metabric	1135	deceased	0.738647	81.5
MB-4719	brca_metabric	1134	deceased	0.737995	81.5667
TCGA-BH-A0DD	brca_tcga_pan_can_atlas_2018	1133	censored	0.737995	81.7306
MB-5001	brca_metabric	1132	deceased	0.737343	81.8
TCGA-BH-A0E9	brca_tcga_pan_can_atlas_2018	1131	censored	0.737343	81.8292
MB-2752	brca_metabric	1130	deceased	0.736691	81.9333
MB-0502	brca_metabric	1129	censored	0.736691	82.1
MB-0209	brca_metabric	1128	censored	0.736691	82.3667
TCGA-AO-A1KR	brca_tcga_pan_can_atlas_2018	1127	censored	0.736691	82.6183
MB-0484	brca_metabric	1126	censored	0.736691	82.6333
TCGA-AO-A12D	brca_tcga_pan_can_atlas_2018	1125	censored	0.736691	82.684
MB-7294	brca_metabric	1124	deceased	0.736035	82.7333
TCGA-BH-A1ET	brca_tcga_pan_can_atlas_2018	1123	deceased	0.73538	82.8484
MB-5626	brca_metabric	1122	censored	0.73538	82.9667
MB-4742	brca_metabric	1121	deceased	0.734724	83.1333
TCGA-BH-A204	brca_tcga_pan_can_atlas_2018	1120	deceased	0.734068	83.3087
TCGA-GM-A2DC	brca_tcga_pan_can_atlas_2018	1119	censored	0.734068	83.3416
MB-4407	brca_metabric	1118	deceased	0.733411	83.3667
MB-4793	brca_metabric	1117	deceased	0.732755	83.3667
MB-5266	brca_metabric	1116	deceased	0.732098	83.6333
MB-4714	brca_metabric	1115	deceased	0.731442	83.6667
TCGA-AR-A0U2	brca_tcga_pan_can_atlas_2018	1114	deceased	0.730785	83.8676
TCGA-AR-A0TS	brca_tcga_pan_can_atlas_2018	1113	censored	0.730785	84.0977
TCGA-BH-A0B7	brca_tcga_pan_can_atlas_2018	1112	censored	0.730785	84.1306
MB-0302	brca_metabric	1111	deceased	0.730127	84.2
MB-0642	brca_metabric	1110	deceased	0.72947	84.2
MB-4213	brca_metabric	1109	deceased	0.728812	84.5
MB-0002	brca_metabric	1108	censored	0.728812	84.6333
MB-6169	brca_metabric	1107	deceased	0.728153	84.7333
MB-5020	brca_metabric	1106	deceased	0.727495	84.8333
MB-5298	brca_metabric	1105	deceased	0.726837	84.9
MB-6232	brca_metabric	1104	deceased	0.726178	85
MB-6359	brca_metabric	1103	deceased	0.72552	85.0333
MB-0431	brca_metabric	1102	censored	0.72552	85.1333
TCGA-GM-A2DI	brca_tcga_pan_can_atlas_2018	1101	censored	0.72552	85.1498
MB-0106	brca_metabric	1100	censored	0.72552	85.3333
TCGA-B6-A401	brca_tcga_pan_can_atlas_2018	1099	censored	0.72552	85.347
TCGA-GM-A2DO	brca_tcga_pan_can_atlas_2018	1098	censored	0.72552	85.347
MB-5334	brca_metabric	1097	deceased	0.724859	85.4
MB-0539	brca_metabric	1096	deceased	0.724197	85.5
MB-7022	brca_metabric	1095	censored	0.724197	85.5
MB-0239	brca_metabric	1094	deceased	0.723535	85.5667
TCGA-AR-A254	brca_tcga_pan_can_atlas_2018	1093	censored	0.723535	85.6429
MB-0553	brca_metabric	1092	deceased	0.722873	85.7333
MB-2803	brca_metabric	1091	deceased	0.72221	85.8667
TCGA-BH-A0BS	brca_tcga_pan_can_atlas_2018	1090	censored	0.72221	85.873
MB-0083	brca_metabric	1089	deceased	0.721547	86.0667
TCGA-AR-A1AO	brca_tcga_pan_can_atlas_2018	1088	censored	0.721547	86.0703
MB-4722	brca_metabric	1087	censored	0.721547	86.1
MB-5048	brca_metabric	1086	deceased	0.720882	86.3667
MB-7037	brca_metabric	1085	censored	0.720882	86.4
TCGA-AR-A1AX	brca_tcga_pan_can_atlas_2018	1084	censored	0.720882	86.4319
TCGA-AR-A1AW	brca_tcga_pan_can_atlas_2018	1083	censored	0.720882	86.5306
TCGA-AR-A2LJ	brca_tcga_pan_can_atlas_2018	1082	censored	0.720882	86.5306
MB-7044	brca_metabric	1081	censored	0.720882	86.8333
MB-0487	brca_metabric	1080	censored	0.720882	86.9
TCGA-GM-A2DK	brca_tcga_pan_can_atlas_2018	1079	censored	0.720882	86.958
TCGA-PE-A5DE	brca_tcga_pan_can_atlas_2018	1078	censored	0.720882	86.958
MB-5289	brca_metabric	1077	deceased	0.720213	87
MB-5078	brca_metabric	1076	deceased	0.719544	87.1
TCGA-AC-A2FK	brca_tcga_pan_can_atlas_2018	1075	censored	0.719544	87.1223
MB-0365	brca_metabric	1074	deceased	0.718874	87.2333
MB-4324	brca_metabric	1073	deceased	0.718204	87.2333
TCGA-A2-A04U	brca_tcga_pan_can_atlas_2018	1072	censored	0.718204	87.2538
MB-7193	brca_metabric	1071	deceased	0.717533	87.4667
[truncated: 1,070 more rows]
