# Supplementary material for: In vivo genome-wide CRISPR screen reveals breast cancer vulnerabilities and synergistic mTOR/Hippo targeted combination therapy
Source: Nat Commun. 2021 May 24;12:3055. doi: 10.1038/s41467-021-23316-4 (PMC8144221; doi:10.1038/s41467-021-23316-4)
Supplement: Supplementary file 3 — Source Data [file 41467_2021_23316_MOESM3_ESM.zip › Fig 3d.xlsx]

## Sheet: Fig 3d
	sum159	Mammary fat pad injection
2019-02-27	NT ctrl	Length	Width	volume	RICTOR KO	L	W	volume		WDR59 KO	L	W	volume
day 27	#1	0	0	0	#1	3.91	3.13	20.0569		#1	0	0	0
	#2	7.3	5.85	130.808	#2	5.14	4.86	63.5673		#2	0	0	0
	#3	5.96	5.9	108.63	#3	5.92	5.72	101.417		#3	0	0	0
	#4	5.72	5.66	95.9461	#4	6.28	5.85	112.53		#4	0	0	0
	#5	6.01	5.61	99.0372	#5	0	0	0		#5	4.48	3.76	33.1629
			SEM	MEAN			SEM	MEAN	2 sided ttest (NT v.s. RICTORko			SEM	MEAN	2 sided ttest (NT v.s. WDR59 KO)
			22.5619	86.8841			22.0021	59.5144	0.41042			6.63257	6.63257	0.00918852
2019-03-01	#1	0	0	0	#1	6.51	5.91	119.057		#1	0	0	0
day 29	#2	6.92	6.66	160.714	#2	6.59	5.69	111.714		#2	0	0	0
	#3	6.26	5.71	106.867	#3	6.23	5.76	108.226		#3	0	0	0
	#4	6.35	6.14	125.345	#4	7.06	5.99	132.635		#4	0	0	0
	#5	6.51	6.13	128.086	#5	0	0	0		#5	6.69	5.07	90.041
			SEM	MEAN			SEM	MEAN	2 sided ttest (NT v.s. RICTORko			SEM	MEAN	2 sided ttest (NT v.s. WDR59 KO)
			27.4556	104.202			23.9501	94.3263	0.793199			18.0082	18.0082	0.0304082
2019-03-04	#1	6.67	6.4	143.049	#1	5.18	3.99	43.1791		#1	4.92	4.6	54.5104
day 32	#2	7.69	6.42	165.957	#2	5.26	4.25	49.7464		#2	0	0	0
	#3	7.9	6.47	173.155	#3	5.66	4.89	70.8651		#3	0	0	0
	#4	7.09	5.68	119.768	#4	8.07	7.44	233.893		#4	0	0	0
	#5	6.89	6.07	132.921	#5	3.74	2.79	15.2433		#5	6.28	6.11	122.755
			SEM	MEAN			SEM	MEAN	2 sided ttest (NT v.s. RICTORko			SEM	MEAN	2 sided ttest (NT v.s. WDR59 KO)
			9.99702	146.97			38.8572	82.5854	0.147229			24.2442	35.4531	0.00279005
2019-03-06	#1	7.32	6.87	180.893	#1	7.08	6.11	138.393		#1	5.34	4.56	58.1392
day 34	#2	6.92	6.72	163.622	#2	6.62	5.65	110.65		#2	4.96	4.91	62.6099
	#3	9.19	8.16	320.401	#3	6.82	5.56	110.391		#3	0	0	0
	#4	8.42	6.74	200.277	#4	7.61	7.1	200.863		#4	0	0	0
	#5	7.52	6.54	168.411	#5	6.27	4.14	56.2686		#5	6.73	5.72	115.294
			SEM	MEAN			SEM	MEAN	2 sided ttest (NT v.s. RICTORko			SEM	MEAN	2 sided ttest (NT v.s. WDR59 KO)
			29.1178	206.721			23.5198	123.313	0.0564418			21.7366	47.2086	0.00231785
2019-03-08	#1	7.04	6.69	164.977	#1	6.5	5.92	119.277		#1	6.22	5.95	115.298
day 36	#2	7.97	7.89	259.783	#2	4.73	4.25	44.734		#2	6.33	5.5	100.26
	#3	8.68	8.2	305.595	#3	8.25	7.96	273.702		#3	0	0	0
	#4	8.28	7.32	232.301	#4	6.46	6.37	137.249		#4	5.11	4.04	43.6699
	#5	7.85	7.26	216.641	#5	4.29	4.18	39.2471		#5	5.73	5.16	79.8826
			SEM	MEAN			SEM	MEAN	2 sided ttest (NT v.s. RICTORko			SEM	MEAN	2 sided ttest (NT v.s. WDR59 KO)
			23.2827	235.859			42.4665	122.842	0.0478906			20.7784	67.8221	0.000657894
2019-03-11	#1	8.01	7.56	239.703	#1	9.18	6.52	204.332		#1	7.07	6.63	162.721
day 39	#2	9.96	9.47	467.689	#2	7.08	6.14	139.755		#2	6.6	6.59	150.077
	#3	11.51	9.93	594.254	#3	8.44	8.42	313.303		#3	6.59	5.61	108.595
	#4	9.71	8.35	354.479	#4	8.04	7.56	240.601		#4	6.8	6.55	152.753
	#5	10.38	9.46	486.382	#5	6.33	4.97	81.8681		#5	7.94	7.92	260.777
			SEM	MEAN			SEM	MEAN	2 sided ttest (NT v.s. RICTORko			SEM	MEAN	2 sided ttest (NT v.s. WDR59 KO)
			60.6151	428.502			40.0052	195.972	0.0125798			25.212	166.985	0.00404162
2019-03-13	#1	8.83	7.28	245.031	#1	10.42	7.36	295.544		#1	8.57	5.34	127.956
day 41	#2	11.44	10	598.996	#2	8.66	7.12	229.867		#2	7.49	6.92	187.799
	#3	11.48	10.26	632.754	#3	7.8	7.61	236.517		#3	6.3	5.08	85.1268
	#4	10.22	9.37	469.817	#4	8.55	8.34	311.384		#4	6.5	5.62	107.494
	#5	10.58	8.86	434.862	#5	7.47	5.5	118.316		#5	7.31	6.95	184.878
			SEM	MEAN			SEM	MEAN	2 sided ttest (NT v.s. RICTORko			SEM	MEAN	2 sided ttest (NT v.s. WDR59 KO)
			68.8392	476.292			33.9769	238.326	0.0146695			20.6184	138.651	0.00154434
2019-03-15	#1	9.36	7.34	264.038	#1	11.54	10.12	618.821		#1	9.99	7.51	295.015
day 43	#2	12.96	10.16	700.472	#2	9.2	7.82	294.578		#2	8.42	8.03	284.277
	#3	12.77	12.3	1011.58	#3	8.61	7.7	267.29		#3	7.15	6.31	149.061
	#4	10.26	9.97	533.993	#4	8.67	8.6	335.749		#4	7.07	5.26	102.421
	#5	10.83	10	567.057	#5	8.64	7.04	224.211		#5	7.97	7.89	259.783
			SEM	MEAN			SEM	MEAN	2 sided ttest (NT v.s. RICTORko			SEM	MEAN	2 sided ttest (NT v.s. WDR59 KO)
			121.781	615.428			70.0663	348.13	0.0936082			38.8463	218.111	0.0144841
