# Supplementary material for: In vivo genome-wide CRISPR screen reveals breast cancer vulnerabilities and synergistic mTOR/Hippo targeted combination therapy
Source: Nat Commun. 2021 May 24;12:3055. doi: 10.1038/s41467-021-23316-4 (PMC8144221; doi:10.1038/s41467-021-23316-4)
Supplement: Supplementary file 3 — Source Data [file 41467_2021_23316_MOESM3_ESM.zip › Fig 3f and 3g.xlsx]

## Sheet: Fig 3f-g
				Fig 3g
Animal ID	sgRNA	pAkt_S473/AKT_Ratio	Fold change	prpS6_240/rps6_Ratio	Fold change	pAKT473					mean	SEM	2 sided ttest
Sum159_KO_1	Scramble	0.370743	1	8.46335	1	NT ctrl	1	1	1	1	1	0			1	0.9	0.8	1.2
Sum159_KO_1	WDR59	0.326814	0.881509	5.36675	0.634117	WDR59 KO	0.881509	1.4296	0.96505	1.4187	1.17372	0.145609	0.277889		2	2	2	2.1
Sum159_KO_1	Rictor	0.154011	0.415412	3.90763	0.461712	Rictor KO	0.415412	0.909581	0.906175	1.44046	0.917906	0.209318	0.354471		3	3	2.9	3
Sum159_KO_2	Scramble	0.259324	1	32.5427	1	prpS6_240_R	fold change				mean	SEM
Sum159_KO_2	WDR59	0.37073	1.4296	7.35214	0.225923	NT ctrl	1	1	1	1	1	0
Sum159_KO_2	Rictor	0.235877	0.909581	7.37488	0.226622	WDR59 KO	0.634117	0.225942	0.916624	1.16882	0.736375	0.202174	0.24004
						Rictor KO	0.461712	0.22664	0.505558	0.827699	0.505402	0.123657	0.00712091
Sum159_KO_3	Scramble	0.277017	1	7.47265	1
Sum159_KO_3	WDR59	0.267335	0.96505	6.84961	0.916624
Sum159_KO_3	Rictor	0.251026	0.906175	3.77786	0.505558
Sum159_KO_4	Scramble	0.172719	1	9.01886	1
Sum159_KO_4	WDR59	0.245038	1.4187	10.5414	1.16882
Sum159_KO_4	Rictor	0.248795	1.44046	7.4649	0.827699
				Fig 3f
