# Supplementary material for: In vivo genome-wide CRISPR screen reveals breast cancer vulnerabilities and synergistic mTOR/Hippo targeted combination therapy
Source: Nat Commun. 2021 May 24;12:3055. doi: 10.1038/s41467-021-23316-4 (PMC8144221; doi:10.1038/s41467-021-23316-4)
Supplement: Supplementary file 3 — Source Data [file 41467_2021_23316_MOESM3_ESM.zip › Fig 3j.xlsx]

## Sheet: Fig 3j
0			0	0			0	0			0	0
AUG 21 2020 SUM159 MFP injection	CRISPRa-ctrl	length	width	volume	CRISPRa -WDR59	length	width	volume	CRISPRa-RICTOR	length	width	volume
2020-09-11	#71	7.66	6.2	154.174	#77	7.99	7.16	214.472	#89	7.18	6.91	179.506
21	#72	6.56	5.94	121.192	#78	7.1	6.71	167.379	#90	6.62	6.23	134.534
	#73	6.52	5.99	122.49	#79	8.07	7.2	219.047	#91	8.25	7.36	233.996
	#74	0	0	0	#80	7.85	7.41	225.686	#92	7.49	7.14	199.929
	#75	0	0	0	#81	7.58	7.18	204.605	#93	8.13	6.86	200.326
	#76	6.23	5.33	92.6703	#82	6.99	6.95	176.785	#94	7.82	7.39	223.611
			SEM	Mean		2 sided ttest	SEM	Mean		2 sided ttest	SEM	Mean
			27.0469	81.7543		0.00195011	9.73936	201.329		0.00409627	14.477	195.317
2020-09-14	#71	8.76	6.17	174.611	#77	7.66	7.08	201.045	#89	7.13	6.63	164.102
24	#72	6.97	6.28	143.93	#78	7.39	6.68	172.662	#90	7.02	6.45	152.917
	#73	7.77	6.56	175.076	#79	7.03	6.84	172.213	#91	7.75	6.56	174.625
	#74	6.94	6.66	161.178	#80	7.45	6.83	181.968	#92	8.19	7.37	232.926
	#75	7.3	6.6	166.498	#81	9.2	8.52	349.676	#93	8.06	6.71	190.011
	#76	6.77	6.62	155.347	#82	7.83	6.45	170.561	#94	8.07	8.03	272.46
			SEM	Mean		2 sided ttest	SEM	Mean		2 sided ttest	SEM	Mean
			4.89269	162.773		0.151336	28.7107	208.021		0.100579	18.7578	197.84
2020-09-16	#71	9.13	7.17	245.758	#77	9.98	9.35	456.827	#89	8.85	8.39	326.186
26	#72	7.67	6.64	177.064	#78	8.06	6.25	164.852	#90	6.97	6.01	131.82
	#73	6.84	6.13	134.578	#79	7.59	6.95	191.96	#91	7.9	6.42	170.489
	#74	6.98	6.34	146.904	#80	7.05	6.92	176.766	#92	7.63	7.02	196.878
	#75	6.96	6.85	170.997	#81	9.34	8.79	377.853	#93	7.78	6.9	193.944
	#76	7.32	6.39	156.499	#82	8.25	6.54	184.76	#94	9.04	7.72	282.099
			SEM	Mean		2 sided ttest	SEM	Mean		2 sided ttest	SEM	Mean
			16.0596	171.967		0.137045	51.2815	258.836		0.213096	29.7293	216.902
2020-09-18	#71	9.7	7.53	287.978	#77	9.59	9.13	418.561	#89	10.75	9.71	530.695
28	#72	7.67	7.33	215.775	#78	8.52	7.01	219.217	#90	6.76	5.98
	#73	7.59	6.92	190.306	#79	8.81	7.8	280.649	#91	8.59	7.13	228.65
	#74	6.94	5.89	126.063	#80	10.77	9.15	472.124	#92	8.94	7.57	268.242
	#75	7.63	6.89	189.654	#81	9.36	8.75	375.224	#93	9.55	7.67	294.166
	#76	8.37	7.21	227.821	#82	8.24	6.94	207.799	#94	9.3	8.35	339.511
			SEM	Mean		2 sided ttest	SEM	Mean		2 sided ttest	SEM	Mean
			21.7525	206.266		0.0330393	44.6176	328.929		0.0425513	48.1809	332.253
2020-09-21	#71	10.42	7.98	347.434	#77	11.2	9.61	541.581	#89	12.18	11.03	775.884
31	#72	9.4	8.92	391.612	#78	8.74	8.61	339.247	#90	7.07	6.22	143.218
	#73	9.41	8.4	347.653	#79	9.62	8.41	356.259	#91	11	10.36	618.174
	#74	9.9	8.76	397.779	#80	10.12	8.94	423.5	#92	11.28	10.27	622.943
	#75	9.82	7.47	286.913	#81	12.12	10.97	763.685	#93	10.25	10.23	561.66
	#76	9.43	8.45	352.552	#82	9.75	8.42	361.932	#94	10.01	9.18	441.69
			SEM	Mean		2 sided ttest	SEM	Mean		2 sided ttest	SEM	Mean
			16.2453	353.991		0.140938	67.0966	464.367		0.0831662	88.549	527.261
2020-09-23	#71	13.4	7.97	445.676	#77	11.45	10.3	636.031	#89	11.43	11.4	777.775
33	#72	10.26	8.32	371.871	#78	10.54	9.52	500.164	#90	7.18	7.15
	#73	9.85	8.37	361.315	#79	10.9	10.62	643.686	#91	13.85	10.85	853.704
	#74	12.08	10.2	658.06	#80	10.26	10.16	554.54	#92	12.59	11.43	861.225
	#75	10.35	8.47	388.781	#81	13.94	12.65	1168	#93	11.96	11.24	791.156
	#76	10.52	9.22	468.248	#82	11.17	10.04	589.548	#94	11.72	10.43	667.566
			SEM	Mean		2 sided ttest	SEM	Mean		2 sided ttest	SEM	Mean
			45.2222	448.992		0.0590193	99.6047	681.994		0.000266555	31.8012	790.285
2020-09-25	#71	12.34	9.44	575.781	#77	12.86	10.85	792.681	#89	13.59	11.67	969.08
35	#72	10.63	9.03	453.844	#78	11.48	10.16	620.48	#90	8.06	7.94
	#73	10.7	9.23	477.293	#79	11.31	10.79	689.452	#91	12.53	10.62	739.943
	#74	11.65	10.7	698.38	#80	11.58	10.08	616.067	#92	11.48	10.13	616.821
	#75	11.22	8.77	451.846	#81	14.63	12.73	1241.36	#93	12.38	10.58	725.588
	#76	10.65	9	451.682	#82	12.09	10.45	691.285	#94	12.23	11.2	803.269
			SEM	Mean		2 sided ttest	SEM	Mean		2 sided ttest	SEM	Mean
			40.9971	518.138		0.0345563	96.8283	775.222		0.0052857	52.8657	770.94
