# Supplementary material for: In vivo genome-wide CRISPR screen reveals breast cancer vulnerabilities and synergistic mTOR/Hippo targeted combination therapy
Source: Nat Commun. 2021 May 24;12:3055. doi: 10.1038/s41467-021-23316-4 (PMC8144221; doi:10.1038/s41467-021-23316-4)
Supplement: Supplementary file 3 — Source Data [file 41467_2021_23316_MOESM3_ESM.zip › Fig 3k.xls]

## Sheet: Fig 3k
crispr activation		SESN3	SESN3	SESN3	GAPDH	GAPDH	GAPDH average	delta ct	delta ct	delta ct	delta delta ct	delta delta ct	delta delta ct	Fold change	Fold change	Fold change	Mean
sum159	NT1	32.78	33.7	33.58	13.04	13.31	13.175	19.605	20.525	20.405	0	0.92	0.8	1	0.528509	0.574349	0.700953
	NT2	32.61	32.52	32.09	13	13.22	13.11	19.5	19.41	18.98	-0.105	-0.195	-0.625	1.07549	1.14472	1.54221	1.25414
	SESN3 sgRNA2	25.97	25.85	25.83	13.74	13.66	13.7	12.27	12.15	12.13	-7.335	-7.455	-7.475	161.456	175.46	177.91	171.609
	SESN3 sgRNA3	27.11	27.05	26.93	13.52	13.14	13.33	13.78	13.72	13.6	-5.825	-5.885	-6.005	56.6891	59.0965	64.2222	60.0026
																				two sided and unpaired ttest
														Fold change	Fold change	Fold change	Mean		SEM	ttest
														1	0.528509	0.574349	0.700953	NT1	0.150108
														1.07549	1.14472	1.54221	1.25414	NT2	0.145414
														161.456	175.46	177.91	171.609	SESN3 sgRNA2	5.12519	4.83157e-06
														56.6891	59.0965	64.2222	60.0026	SESN3 sgRNA3	2.2213	1.18088e-05
													x position	0.8	1	1.2
													x position	1.8	2	2.2
													x position	2.8	3	3.2
													x position	3.8	4	4.2
