# Supplementary material for: In vivo genome-wide CRISPR screen reveals breast cancer vulnerabilities and synergistic mTOR/Hippo targeted combination therapy
Source: Nat Commun. 2021 May 24;12:3055. doi: 10.1038/s41467-021-23316-4 (PMC8144221; doi:10.1038/s41467-021-23316-4)
Supplement: Supplementary file 3 — Source Data [file 41467_2021_23316_MOESM3_ESM.zip › Fig 3m.xlsx]

## Sheet: Fig 3m
Injection SUM159, MFP, April 20, 2018				tumor volume calculation		(4/3*(3.14159)*(Length/2)*(Width/2)^2)
	CRISPR activation NT				CRISPR activation SESN3 Grna2
	mice No.	W (mm)	L (mm)	Volume (mm3)	mice No.	W (mm)	L (mm)	Volume (mm3)
0			0	0			0	0
2010-05-01	49	6.93	7.7	193.622	43	0	0	0
20	50	5.85	7.03	125.969	47	0	0	0
	51	5.74	7.26	125.244	48	3.54	3.71	24.3433
			22.6727	148.279		0.00433844	8.11442	8.11442
2014-05-01	49	8.15	9.84	342.223	43	0	0	0
24	50	6.26	8.64	177.28	47	5.09	5.59	75.8308
	51	7.17	7.92	213.188	48	6.29	7	145.01
			50.0806	244.23		0.0591977	41.8754	73.6136
2016-05-01	49	6.95	8.2	207.387	43	0	0	0
26	50	7.26	9.13	251.966	47	6.34	6.39	134.486
	51	7.89	7.99	260.435	48	7.31	7.86	219.915
			16.4538	239.929		0.139131	64.0084	118.134
2018-05-01	49	7.16	8.62	231.383	43	3.15	4.28	22.2363
28	50	7.6	10.45	316.04	47	5.42	6.52	100.287
	51	7.68	8.49	262.197	48	6.99	8.44	215.921
			24.7378	269.873		0.0629403	56.2618	112.815
2021-05-01	49	7.85	9.77	315.233	43	3.89	3.94	31.2172
31	50	9.89	11.28	577.697	47	5.4	6.66	101.686
	51	8.61	10.35	401.74	48	7.17	8.77	236.067
			77.2195	431.557		0.034392	60.0869	122.99
2018-05-23	49	12.16	9.48	733.962	43	4.47	4.56	47.7066
36	50	13.47	11.77	1118.18	47	6.61	5.42	123.994
	51	11.19	8.32	545.484	48	11.06	8.29	530.962
			168.51	799.207		0.0664535	149.996	234.221
2018-05-25	49	13.02	11.34	1006.55	43	5.18	3.93	55.2141
38	50	16.34	12.66	1769.85	47	8.63	6.93	270.242
	51	13.31	9.83	911.817	48	11.39	9.19	624.254
			271.602	1229.4		0.0455504	165.893	316.57
2018-05-28	49	13.6	11.35	1099.19	43	6.64	5.94	137.126
42	50	16.89	14.5	2165.84	47	10.04	9.33	492.433
	51	14.71	12.71	1440.02	48	13.28	11.19	1033.3
			314.529	1568.35		0.0680023	260.544	554.285
