# Supplementary material for: In vivo genome-wide CRISPR screen reveals breast cancer vulnerabilities and synergistic mTOR/Hippo targeted combination therapy
Source: Nat Commun. 2021 May 24;12:3055. doi: 10.1038/s41467-021-23316-4 (PMC8144221; doi:10.1038/s41467-021-23316-4)
Supplement: Supplementary file 3 — Source Data [file 41467_2021_23316_MOESM3_ESM.zip › Fig 4a.xlsx]

## Sheet: Fig 4a
Term	Overlap	P-value	Adjusted P-value	log10pvalue	Genes
Hippo signaling pathway	4/160	0.000495543	0.0305255	1.51534	FRMD6;CCND1;NF2;SAV1
mTOR signaling pathway	4/152	0.000408245	0.0314348	1.50259	IKBKB;CAB39;PTEN;TSC1
Viral myocarditis	3/59	0.000338227	0.0347246	1.45936	CCND1;ABL1;ABL2
Chronic myeloid leukemia	3/76	0.000711703	0.0365341	1.4373	IKBKB;CCND1;ABL1
Ubiquitin mediated proteolysis	4/137	0.00027506	0.0423592	1.37305	UBE2N;KEAP1;RNF7;UBE2M
