# Supplementary material for: In vivo genome-wide CRISPR screen reveals breast cancer vulnerabilities and synergistic mTOR/Hippo targeted combination therapy
Source: Nat Commun. 2021 May 24;12:3055. doi: 10.1038/s41467-021-23316-4 (PMC8144221; doi:10.1038/s41467-021-23316-4)
Supplement: Supplementary file 3 — Source Data [file 41467_2021_23316_MOESM3_ESM.zip › Fig 4c.xlsx]

## Sheet: Fig 4c
	Fig 4c
