# Supplementary material for: In vivo genome-wide CRISPR screen reveals breast cancer vulnerabilities and synergistic mTOR/Hippo targeted combination therapy
Source: Nat Commun. 2021 May 24;12:3055. doi: 10.1038/s41467-021-23316-4 (PMC8144221; doi:10.1038/s41467-021-23316-4)
Supplement: Supplementary file 3 — Source Data [file 41467_2021_23316_MOESM3_ESM.zip › Fig 4d.xlsx]

## Sheet: Fig 4d
0			0	0			0	0			0	0
AUG 19 2020 SUM159 MFP injection	ntg1	length	width	volume	SAV1 KO	length	width	volume	FRMD6 KO	length	width	volume
2020-09-08	#41	0	0	0	#51	6.76	6.55	151.854	#61	7.38	6.98	188.263
20	#42	0	0	0	#52	6.64	5.98	124.328	#62	7.68	6.6	175.165
	#43	5.44	5.19	76.7241	#53	6.36	6.23	129.25	#63	6.97	6.85	171.243
	#44	0	0	0	#54	7.51	6.51	166.648	#64	7.37	7.07	192.888
	#45	0	0	0	#55	6.35	6.09	123.312	#65	7.97	6.61	182.331
	#66	0	0	0	#68	6.89	6.62	158.101	#70	7.41	6.89	184.185
			SEM	MEAN		2 sided ttest	SEM	MEAN		2 sided ttest	SEM	MEAN
			12.7874	12.7874		5.7979e-06	7.71919	142.249		1.54004e-07	3.28823	182.346
2020-09-11	#41	5.47	5.42	84.1364	#51	9.39	8.2	330.591	#61	7.96	7.46	231.947
23	#42	5.36	5.21	76.1796	#52	9.46	7.91	309.915	#62	9.48	8.21	334.575
	#43	5.66	5.35	84.8247	#53	9.38	7.72	292.709	#63	9.66	8.69	381.957
	#44	0	0	0	#54	8.82	7.36	250.163	#64	9.61	8.87	395.885
	#45	5.58	5.03	73.9211	#55	9	8.32	326.203	#65	10.34	7.87	335.327
	#66	6.29	5.99	118.169	#68	9.15	7.67	281.845	#70	9.3	8.59	359.309
			SEM	MEAN		2 sided ttest	SEM	MEAN		2 sided ttest	SEM	MEAN
			15.9624	72.8718		5.65166e-07	12.3491	298.571		3.02624e-06	23.7928	339.833
2020-09-14	#41	6.5	6.2	130.826	#51	9.85	9.29	445.109	#61	10.09	9.85	512.58
26	#42	6.41	6.27	131.945	#52	9.44	7.91	309.26	#62	11.35	10.49	653.951
	#43	6.28	6.14	123.964	#53	11.08	9.24	495.316	#63	10.76	9.98	561.14
	#44	0	0	0	#54	9.83	8.57	378.019	#64	10.81	9.45	505.461
	#45	5.52	4.83	67.4267	#55	9.88	9.46	462.954	#65	12.06	10.08	641.603
	#66	7.87	7.74	246.862	#68	10.06	8.89	416.294	#70	10.49	9.38	483.258
			SEM	MEAN		2 sided ttest	SEM	MEAN		2 sided ttest	SEM	MEAN
			33.4034	116.837		3.7631e-05	27.1779	417.825		1.74931e-06	29.7763	559.666
2020-09-16	#41	7.13	5.94	131.723	#51	9.8	8.38	360.34	#61	10.91	9.28	491.948
28	#42	7.09	6.67	165.157	#52	9.2	7.89	299.875	#62	11.35	9.67	555.709
	#43	6.64	6.02	125.997	#53	12.51	9.33	570.189	#63	11.85	11.75	856.628
	#44	6.86	6.66	159.32	#54	11.69	7.96	387.828	#64	11.95	9.37	549.345
	#45	5.5	4.92	69.7094	#55	10	9.1	433.592	#65	10.95	10.04	577.936
	#66	7.09	6.55	159.267	#68	9.6	9.05	411.687	#70	10.31	8.9	427.599
			SEM	MEAN		2 sided ttest	SEM	MEAN		2 sided ttest	SEM	MEAN
			14.6563	135.196		4.17949e-05	37.1049	410.585		3.23485e-05	60.2672	576.527
2020-09-18	#41	7.14	6.05	136.838	#51	10.25	9.12	446.387	#61	11.25	9.86	572.67
30	#42	7.24	6.13	142.448	#52	10.44	8.26	372.957	#62	11.74	10.38	662.31
	#43	7.3	7.19	197.596	#53	12.43	10.33	694.496	#63	11.32	10.03	596.275
	#44	7.59	6.42	163.799	#54	11.16	9.2	494.582	#64	10.19	9.37	468.437
	#45	7.21	6.52	160.483	#55	11.6	9.69	570.301	#65	13.84	11.53	963.37
	#66	7.98	7.65	244.525	#68	9.88	9.05	423.694	#70	10.79	9.57	517.42
			SEM	MEAN		2 sided ttest	SEM	MEAN		2 sided ttest	SEM	MEAN
			16.5262	174.282		7.01325e-05	47.482	500.403		0.000105139	71.9676	630.08
2020-09-21	#41	8.33	6.74	198.136	#51	12.57	12.02	950.917	#61	12.34	11.18	807.601
33	#42	8.92	7.27	246.849	#52	11.22	10.32	625.677	#62	12.7	11.16	828.191
	#43	8.76	8.58	337.658	#53	13.89	11.99	1045.54	#63	11.72	10.55	683.016
	#44	7.83	7.54	233.079	#54	11.09	10.12	594.69	#64	11.46	10.2	624.285
	#45	8.42	7.39	240.768	#55	12.26	11.36	828.41	#65	14.12	12.83	1216.99
	#66	8.41	8.34	306.285	#68	10.8	10.08	574.57	#70	11.61	10.02	610.332
			SEM	MEAN		2 sided ttest	SEM	MEAN		2 sided ttest	SEM	MEAN
			21.029	260.463		0.000129093	82.0199	769.967		0.000211823	92.2172	795.069
