# Supplementary material for: In vivo genome-wide CRISPR screen reveals breast cancer vulnerabilities and synergistic mTOR/Hippo targeted combination therapy
Source: Nat Commun. 2021 May 24;12:3055. doi: 10.1038/s41467-021-23316-4 (PMC8144221; doi:10.1038/s41467-021-23316-4)
Supplement: Supplementary file 3 — Source Data [file 41467_2021_23316_MOESM3_ESM.zip › Fig 4e.xls]

## Sheet: Fig 4e
	activation	Ct		gapdh	delta ct	delta ct			Fold change		mean
FRMD6 gene expression	NT	18.79	18.84	12.77	6.02	6.07	0	0	1	1	1		0.9	1.1
	FRMD6 sgRNA1	14.61	14.66	12	2.61	2.66	-3.41	-3.41	10.6295	10.6295	10.6295		1.9	2.1
	FRMD6 sgRNA2	15.92	16.15	11.89	4.03	4.26	-1.99	-1.81	3.97237	3.50642	3.7394		2.9	3.1
	FRMD6 sgRNA3	17.72	17.75	11.96	5.76	5.79	-0.26	-0.28	1.19748	1.21419	1.20584		3.9	4.1
SAV1 gene expression	NT	26.69	27.08	12.77	13.92	14.31	0	0	1	1	1		0.9	1.1
	SAV1 sgRNA1	24.22	24.86	12.29	11.93	12.57	-1.99	-1.74	3.97237	3.34035	3.65636		1.9	2.1
	SAV1 sgRNA2	25.47	25.59	12.29	13.18	13.3	-0.74	-1.01	1.67018	2.01391	1.84204		2.9	3.1
	SAV1 sgRNA3	25.14	25	12.34	12.8	12.66	-1.12	-1.65	2.17347	3.13834	2.6559		3.9	4.1
