# Supplementary material for: In vivo genome-wide CRISPR screen reveals breast cancer vulnerabilities and synergistic mTOR/Hippo targeted combination therapy
Source: Nat Commun. 2021 May 24;12:3055. doi: 10.1038/s41467-021-23316-4 (PMC8144221; doi:10.1038/s41467-021-23316-4)
Supplement: Supplementary file 3 — Source Data [file 41467_2021_23316_MOESM3_ESM.zip › Fig 4f.xlsx]

## Sheet: Fig 4f
Mar 19 MFP injection	SUM159	CRISPR activation	0	0			0	0			0	0	0
April 8 2019	NT	length	width	volume	SAV1 sgRNA1	length	width	volume	FRMD6 sgRNA1	length	width	volume
	#1	7.83	5.94	144.655	#1	0	0	0	#1	7.57	6.51	167.979
	#2	6.07	6.06	116.716	#2	0	0	0	#2	7.62	6.09	147.975
	#3	7.82	6.03	148.881	#3	5.49	5.29	80.4418	#3	6.76	5.25	97.5582
	#4	7.77	5.63	128.954	#4	0	0	0	#4	6.5	5.91	118.874	20
	#5	7.38	5.85	132.241	#5	5.97	5.25	86.1571	#5	7.73	7.72	241.219
			SEM	MEAN		2 sided ttest	SEM	MEAN		2 sided ttest	SEM	MEAN
			5.7525	134.29		0.00142953	20.4241	33.3198		0.444661	24.7547	154.721
April 10 2019	#1	8.84	7.27	244.635	#1	0	0	0	#1	7.01	5.85	125.611
	#2	7.4	6.63	170.317	#2	6.46	5.09	87.6327	#2	6.9	5.5	109.288
	#3	7.92	7.06	206.696	#3	5.95	5.67	100.157	#3	6.73	5.11	92.0143
	#4	8.12	6.22	164.488	#4	6.7	5.45	104.2	#4	7.04	6.18	140.782	22
	#5	8.35	7.01	214.843	#5	6.38	5.25	92.0741	#5	6.39	6.13	125.725
			SEM	MEAN		2 sided ttest	SEM	MEAN		2 sided ttest	SEM	MEAN
			14.8315	200.196		0.00099078	19.4231	76.8127		0.0013681	8.32299	118.684
April 12 2019	#1	8.37	6.83	204.44	#1	0	0	0	#1	7.46	5.91	136.431
	#2	7.25	6.51	160.879	#2	6.74	6.2	135.657	#2	6.47	5.69	109.68
	#3	7.21	5.44	111.72	#3	6.49	5.53	103.919	#3	6.73	6.03	128.129
	#4	7.73	6.73	183.319	#4	6.75	6.47	147.949	#4	6.54	6.48	143.789	24
	#5	7.57	6.92	189.804	#5	7.16	5.82	126.986	#5	7.18	5.66	120.436
			SEM	MEAN		2 sided ttest	SEM	MEAN		2 sided ttest	SEM	MEAN
			16.1794	170.032		0.0638268	26.7133	102.902		0.039621	5.96976	127.693
April 15 2019	#1	10.31	8.89	426.639	#1	0	0	0	#1	7.32	5.9	133.418
	#2	9.13	6.57	206.348	#2	6.5	6.11	127.056	#2	7.72	7.22	210.712
	#3	9.66	7.27	267.328	#3	6.41	5.91	117.228	#3	8.72	6.11	170.45
	#4	9.2	7.94	303.688	#4	7.34	6.69	172.007	#4	7.72	7.59	232.862	27
	#5	10.12	8.23	358.904	#5	8.8	6.69	206.221	#5	7.39	6.83	180.503
			SEM	MEAN		2 sided ttest	SEM	MEAN		2 sided ttest	SEM	MEAN
			37.7938	312.581		0.00648107	34.9964	124.502		0.0155449	17.0922	185.589
April 17 2019	#1	11.96	9.77	597.749	#1	0	0	0	#1	8.62	7.72	268.992
	#2	9.21	6.69	215.829	#2	8.13	7.9	265.67	#2	8.05	7.2	218.504
	#3	10.73	9	455.075	#3	8.23	6.77	197.504	#3	8.33	8.08	284.751
	#4	10.99	7.58	330.624	#4	7.31	6.98	186.478	#4	10.96	6.96	277.989	29
	#5	11.93	10.96	750.343	#5	8.2	7.1	216.436	#5	8.41	7.78	266.535
			SEM	MEAN		2 sided ttest	SEM	MEAN		2 sided ttest	SEM	MEAN
			94.6475	469.924		0.0222614	45.3791	173.217		0.0621952	11.6736	263.354
April 18 2019	#1	12.28	11.71	881.679	#1	6.35	6.16	126.163	#1	7.18	6.04	137.15
	#2	8.65	7.09	227.671	#2	7.62	7.34	214.954	#2	9.35	8.47	351.218
	#3	10.51	9.25	470.852	#3	9.47	7.76	298.588	#3	8.28	6.24	168.81
	#4	10.99	8.72	437.551	#4	7.53	6.32	157.481	#4	9.56	7.83	306.888	30
	#5	11.84	10.5	683.484	#5	8.51	6.07	164.174	#5	9.04	8.03	305.209
			SEM	MEAN		2 sided ttest	SEM	MEAN		2 sided ttest	SEM	MEAN
			111.839	540.247		0.0169651	30.156	192.272		0.0435026	42.2977	253.855
