# Supplementary material for: In vivo genome-wide CRISPR screen reveals breast cancer vulnerabilities and synergistic mTOR/Hippo targeted combination therapy
Source: Nat Commun. 2021 May 24;12:3055. doi: 10.1038/s41467-021-23316-4 (PMC8144221; doi:10.1038/s41467-021-23316-4)
Supplement: Supplementary file 3 — Source Data [file 41467_2021_23316_MOESM3_ESM.zip › Fig 4h-4i-4j.xlsx]

## Sheet: Fig 4h
2019-11-14 12hr Hippo activation pMST1
Lane	Band No.	Band Label	Adj. Volume (Int)	Volume (Int)	ratio of Pmst1/2/total MST1/2		ratio of Pmst1/2/total MST1/2			median	ttest 2 sided unpaired	MEAN	SEM
1	1	CRISPRa ctrl	837075	837075	0.0431714	CRISPRa ctrl	0.0431714	0.0884633	0.0611914	0.0611914		0.0642753	0.0131653
2	1	CRISPRa SAV1	1165375	1165375	0.0614299	CRISPRa SAV1	0.0614299	0.138153	0.0739987	0.0739987	0.377768	0.091194	0.0237584
3	1	CRISPRa FRMD6	2162350	2162350	0.131663	CRISPRa FRMD6	0.131663	0.167019	0.143943	0.143943	0.00765364	0.147541	0.0103638
4	1	CRISPRa ctrl	1279500	1279500	0.0884633		1	2	3
5	1	CRISPRa SAV1	2395953	2395953	0.138153		1	2	3
6	1	CRISPRa FRMD6	2631775	2631775	0.167019		1	2	3
7	1	CRISPRa ctrl	1289800	1289800	0.0611914
8	1	CRISPRa SAV1	1827462	1827462	0.0739987
9	1	CRISPRa FRMD6	3143772	3143772	0.143943
2019-11-14 12hr Hippo activation MST1
Lane	Band No.	Band Label	Adj. Volume (Int)	Volume (Int)
1	1	CRISPRa ctrl	19389591	19389591
2	1	CRISPRa SAV1	18970809	18970809
3	1	CRISPRa FRMD6	16423397	16423397
4	1	CRISPRa ctrl	14463630	14463630
5	1	CRISPRa SAV1	17342710	17342710
6	1	CRISPRa FRMD6	15757362	15757362
7	1	CRISPRa ctrl	21078120	21078120
8	1	CRISPRa SAV1	24695872	24695872
9	1	CRISPRa FRMD6	21840448	21840448

## Sheet: Fig 4i
	Fig 4i

## Sheet: Fig 4j
	figure 4j	PYAP ser127
	Lane	Band No.	Adj. Volume (Int)	Volume (Int)			CRISPRa NT	CRISPRa SAV1	CRISPRa FRMD6
CRISPRa ctrl1	1	1	1382255	1382255	0.0379944		0.0379944	0.162468	0.910376
CRISPRa ctrl2	2	1	1022945	1022945	0.0363318		0.0363318	0.305474	0.651222
CRISPRa ctrl3	3	1	1288455	1288455	0.0496155		0.0496155	0.256292	0.279414
CRISPRa ctrl4	4	1	2722790	2722790	0.113525		0.113525	0.453964	0.369806
CRISPRa ctrl5	5	1	1779225	1779225	0.0655508		0.0655508		0.412784
CRISPRa SAV1 Grna1-1	6	1	4356135	4356135	0.162468	ttest 2 sided		0.00408461	0.00379688
CRISPRa SAV1 Grna1-2	7	1	7498680	7498680	0.305474	mean	0.0606035	0.294549	0.52472
CRISPRa SAV1 Grna1-3	8	1	5985910	5985910	0.256292	SEM	0.0142235	0.0608559	0.114332
CRISPRa SAV1 Grna1-4	9	1	10014375	10014375	0.453964		0.8	2	3
CRISPRa FRMD6 Grna1-1	10	1	17379285	17379285	0.910376		1.2	2.2	3
CRISPRa FRMD6 Grna1-2	11	1	13282185	13282185	0.651222		0.9	1.8	3
CRISPRa FRMD6 Grna1-3	12	1	5790645	5790645	0.279414		1	2	2.8
CRISPRa FRMD6 Grna1-4	13	1	6576290	6576290	0.369806		1		3.2
CRISPRa FRMD6 Grna1-5	14	1	10329830	10329830	0.412784
		Yap
	Lane	Band No.	Adj. Volume (Int)	Volume (Int)
CRISPRa ctrl1	1	1	36380500	36380500
CRISPRa ctrl2	2	1	28155607	28155607
CRISPRa ctrl3	3	1	25968775	25968775
CRISPRa ctrl4	4	1	23984102	23984102
CRISPRa ctrl5	5	1	27142682	27142682
CRISPRa SAV1 Grna1-1	6	1	26812260	26812260
CRISPRa SAV1 Grna1-2	7	1	24547722	24547722
CRISPRa SAV1 Grna1-3	8	1	23355788	23355788
CRISPRa SAV1 Grna1-4	9	1	22059865	22059865
CRISPRa FRMD6 Grna1-1	10	1	19090236	19090236
CRISPRa FRMD6 Grna1-2	11	1	20395787	20395787
CRISPRa FRMD6 Grna1-3	12	1	20724212	20724212
CRISPRa FRMD6 Grna1-4	13	1	17783090	17783090
CRISPRa FRMD6 Grna1-5	14	1	25024765	25024765
