# Supplementary material for: In vivo genome-wide CRISPR screen reveals breast cancer vulnerabilities and synergistic mTOR/Hippo targeted combination therapy
Source: Nat Commun. 2021 May 24;12:3055. doi: 10.1038/s41467-021-23316-4 (PMC8144221; doi:10.1038/s41467-021-23316-4)
Supplement: Supplementary file 3 — Source Data [file 41467_2021_23316_MOESM3_ESM.zip › Fig 5 b and 5c.xlsx]

## Sheet: Fig 3c
SUM159	verteporfin (uM)	replicate 1	replicate 2	replicate 3	replicate 4	replicate 5	replicate 6	average	viability			replicate1			replicate2			replicate3	average	stdev		Verteporfin	SUM159		MDAMB231		SUM1315		SUM149
	6	7052	8088	8349	8731	9624	9318	8527	18.6115	17.971	19.4404	18.7057	17.6411	18.9007	18.2709	19.4936	18.2142	18.8539	18.6102	0.174942		0	100	0	100	0	100	0	100	0
	5	15163	15974	15420	17630	18139	23026	17558.7	38.3246	38.6407	38.3953	38.518	32.5818	38.1651	35.3735	36.7409	45.0096	40.8753	38.2556	1.59364		1	96.8227	1.04899	92.3455	1.62669	83.7285	2.66533	82.6265	4.88042
	4	25853	24717	28447	29755	34044	35397	29702.2	64.8297	65.8826	59.4102	62.6464	60.1073	64.4131	62.2602	68.9569	69.1915	69.0742	64.6603	2.20977		2	95.3431	0.651091	84.2761	4.0253	73.5329	1.7781	73.764	4.43771
	3	32495	34427	39177	36830	41525	47051	38584.2	84.2161	82.8088	82.7493	82.779	82.7794	79.729	81.2542	84.1098	91.9719	88.0409	84.0247	2.05576		3	84.0247	2.05576	75.5641	5.11366	68.1046	1.89767	60.6695	3.35048
	2	39481	36692	44422	44441	46951	50179	43694.3	95.3699	100.612	88.1934	94.4025	93.8619	96.2051	95.0335	95.1003	98.0863	96.5933	95.3431	0.651091		4	64.6603	2.20977	79.0676	2.5654	63.8786	4.7587	41.634	2.36986
	1	37814	40098	44050	45026	48854	50488	44388.3	96.8846	96.3635	96.3802	96.3718	93.0758	97.4715	95.2737	98.9548	98.6903	98.8226	96.8227	1.04899		5	38.2556	1.59364	70.6131	2.89142	52.6663	1.62939	25.4002	0.553295
	0	39241	41604	47327	46194	49370	51158	45815.7	100	100	100	100	100	100	100	100	100	100	100	0		6	18.6102	0.174942	65.5962	1.74273	36.9227	1.48805	18.1986	0.67011
	0	41677	43161	45828	45248	49522	51347	46130.5	100.687
SUM149	verteporfin (uM)							average	viability										average	stdev
	6	4887	5493	6183	6634	7052	8391	6440	18.2429	14.5403	19.2231	16.8817	18.7375	18.5457	18.6416	18.6507	19.4945	19.0726	18.1986	0.67011
	5	7292	7711	8929	8674	10333	10797	8956	25.3701	21.6959	26.9851	24.3405	27.0592	24.2487	25.654	27.328	25.0842	26.2061	25.4002	0.553295
	4	12350	11472	14007	13569	18523	18742	14777.2	41.8601	36.745	40.147	38.446	42.448	37.933	40.1905	48.9884	43.5425	46.2654	41.634	2.36986
	3	17785	17184	19817	20141	26296	28003	21537.7	61.0109	52.9158	60.1365	56.5261	60.0552	56.3054	58.1803	69.5459	65.0582	67.302	60.6695	3.35048
	2	22038	22702	21654	24304	32826	33223	26124.5	74.0043	65.5698	79.4471	72.5084	65.6222	67.9433	66.7827	86.816	77.1856	82.0008	73.764	4.43771
	1	24135	22980	28204	26363	38422	35615	29286.5	82.9615	71.809	80.4199	76.1145	85.4718	73.6994	79.5856	101.616	82.7428	92.1794	82.6265	4.88042
	0	33610	28575	32998	35771	37811	43043	35301.3	100	100	100	100	100	100	100	100	100	100	100	0
	0	35786	31084	39242	36637	38054	41115	36986.3	104.773
MDAMB231	verteporfin (uM)							average	viability										average	stdev
	6	25421	26956	26017	26118	24591	22981	25347.3	65.5645	65.1687	71.6991	68.4339	63.7468	68.1132	65.93	64.3205	60.5289	62.4247	65.5962	1.74273
	5	27539	27184	19192	32000	30660	26616	27198.5	70.3528	70.5983	72.3056	71.452	47.0242	83.4529	65.2385	80.1946	70.103	75.1488	70.6131	2.89142
	4	28118	28700	31557	31753	33146	30054	30554.7	79.034	72.0826	76.3379	74.2103	77.321	82.8087	80.0648	86.697	79.1582	82.9276	79.0676	2.5654
	3	31361	29050	33204	31937	32744	17248	29257.3	75.6782	80.3963	77.2689	78.8326	81.3564	83.2886	82.3225	85.6455	45.4289	65.5372	75.5641	5.11366
	2	22412	35738	35894	34451	33794	33016	32550.8	84.1973	57.4549	95.058	76.2564	87.9475	89.8448	88.8961	88.3919	86.9597	87.6758	84.2761	4.0253
	1	33832	34618	38187	36994	36118	34455	35700.7	92.3448	86.7309	92.0789	89.4049	93.5658	96.4767	95.0213	94.4706	90.7499	92.6102	92.3455	1.62669
	0	39008	37596	40813	38345	38232	37967	38660.2	100	100	100	100	100	100	100	100	100	100	100	0
	0	39717	40901	40266	40311	37675	37473	39390.5	101.889
SUM1315MO2	verteporfin (uM)							average	viability										average	stdev
	6	15268.5	15223.5	13215.5	13946.5	13444	13746	14140.7	36.7894	39.4387	40.0634	39.7511	32.2388	37.1743	34.7066	39.1235	33.4974	36.3104	36.9227	1.48805
	5	18780.5	21625.5	23576.5	20040.5	18343	18985	20225.2	52.6192	48.5102	56.9115	52.7109	57.5142	53.4178	55.466	53.3801	46.2643	49.8222	52.6663	1.62939
	4	29133.5	27181.5	23252.5	23243.5	22170	21868	24474.8	63.6755	75.2522	71.5331	73.3926	56.7238	61.9554	59.3396	64.5171	53.2898	58.9034	63.8786	4.7587
	3	28669.5	26270.5	25004.5	27876.5	24103	24619	26090.5	67.8789	74.0536	69.1356	71.5946	60.9977	74.3046	67.6512	70.1423	59.9937	65.068	68.1046	1.89767
	2	30052.5	27752.5	31296.5	27850.5	24833	27776	28260.2	73.5237	77.626	73.0358	75.3309	76.3469	74.2353	75.2911	72.2667	67.6869	69.9768	73.5329	1.7781
	1	35194.5	32626.5	32173.5	33317.5	27734	31843	32148.2	83.639	90.9078	85.8626	88.3852	78.4863	88.8076	83.6469	80.7089	77.5977	79.1533	83.7285	2.66533
	0	38714.5	37998.5	40992.5	37516.5	34363	41036	38436.8	100	100	100	100	100	100	100	100	100	100	100	0
	0	35590.5	38277.5	40837.5	37516.5	34640	35717	37096.5	96.5129

## Sheet: Fig 3b
SUM159	Torin1 (nM)	0	15	20	25	30	35	40	45	SUM159 Torin1 (nM)	0	15	20	25	30	35	40	45		SUM159 Torin1 (nM)	0	15	20	25	30	35	40	45
REP1	prestoblue	41604	34830	32593	25129	16778	15189	11518	7301		100	83.7179	78.341	60.4004	40.3279	36.5085	27.6848	17.5488	% cell viability	SUM159	100	83.1495	70.8581	51.6473	39.1108	28.6291	25.9778	17.0314
		43161	33066	29056	23518	17057	15115	11150	7507		100	76.6108	67.32	54.489	39.5195	35.02	25.8335	17.393		SEM	0	1.6115	0.990396	4.59778	3.76139	5.92372	0.604988	0.355896
REP2		46194	38265	33744	28494	19431	15925	11900	7777		100	82.8354	73.0484	61.6833	42.0639	34.4742	25.7609	16.8355	% cell viability	MDAMB231	100	83.3505	79.8365	69.5379	61.7072	52.9964	50.4258	46.0207
		45248	38164	30321	21799	21854	14493	10775	8035		100	84.3441	67.0107	48.1767	48.2983	32.0301	23.8132	17.7577		SEM	0	7.89719	0.305604	1.81461	1.71673	1.3414	2.7824	2.58135
REP3		51158	43328	36910	17543	12386	9538	14386	8563		100	84.6945	72.149	34.2918	24.2113	18.6442	28.1207	16.7383	% cell viability	SUM1315	100	75.9071	66.2276	64.7282	61.6951	52.6092	52.869	48.9634
		51347	44515	34546	26106	20664	7752	12659	8172		100	86.6945	67.2795	50.8423	40.2438	15.0973	24.6538	15.9152		SEM	0	1.17816	4.18178	5.87563	10.0381	4.46393	6.54366	3.09496
										REP1	100	80.1644	72.8305	57.4447	39.9237	35.7643	26.7592	17.4709	% cell viability	SUM149	100	91.8012	86.4555	78.098	72.4561	64.7921	58.2917	53.4666
										REP2	100	83.5897	70.0296	54.93	45.1811	33.2522	24.7871	17.2966		SEM	0	5.2217	1.78458	3.32139	4.53472	2.85498	3.51728	1.80676
										REP3	100	85.6945	69.7143	42.5671	32.2275	16.8707	26.3873	16.3268
average		46452	38694.7	32861.7	23764.8	18028.3	13002	12064.7	7892.5	average	100	83.1495	70.8581	51.6473	39.1108	28.6291	25.9778	17.0314
viability		100	83.3003	70.7433	51.16	38.8107	27.9902	25.9723	16.9907	SEM	0	1.6115	0.990396	4.59778	3.76139	5.92372	0.604988	0.355896
SUM149	Torin1 (nM)	0	15	20	25	30	35	40	45
	prestoblue	28575	27682	23132	23359	21758	18067	17317	14472		100	96.8749	80.9519	81.7463	76.1435	63.2266	60.6019	50.6457
		31084	31725	30802	27056	26994	24176	21771	18390		100	102.062	99.0928	87.0416	86.8421	77.7763	70.0392	59.1623
		35771	32958	28194	28135	23275	19453	17674	17856		100	92.1361	78.818	78.6531	65.0667	54.382	49.4087	49.9175
		36637	35201	33084	27447	26431	25511	22215	22466		100	96.0805	90.3022	74.9161	72.1429	69.6318	60.6354	61.3205
		43043	37210	36525	33648	30100	27819	22771	20860		100	86.4484	84.857	78.173	69.9301	64.6307	52.9029	48.4632
		41115	31743	34829	27982	26565	24301	23091	21088		100	77.2054	84.7112	68.0579	64.6115	59.1049	56.162	51.2903
											100	99.4685	90.0223	84.3939	81.4928	70.5015	65.3206	54.904
											100	94.1083	84.5601	76.7846	68.6048	62.0069	55.0221	55.619
											100	81.8269	84.7841	73.1154	67.2708	61.8678	54.5324	49.8767
average		36037.5	32753.2	31094.3	27937.8	25853.8	23221.2	20806.5	19188.7	average	100	91.8012	86.4555	78.098	72.4561	64.7921	58.2917	53.4666
viability		100	90.8863	86.2833	77.5243	71.7415	64.4361	57.7357	53.2464	SEM	0	5.2217	1.78458	3.32139	4.53472	2.85498	3.51728	1.80676
MDAMB231	Torin1 (nM)	0	15	20	25	30	35	40	45	torin
	prestoblue	37596	34561	29854	26175	24316	20330	20057	19018		100	91.9273	79.4074	69.6218	64.6771	54.0749	53.3488	50.5852
		40901	35831	32996	28125	25610	20604	20190	18628		100	87.6042	80.6728	68.7636	62.6146	50.3753	49.3631	45.5441
		38345	24477	30318	26468	23545	20164	20001	18289		100	63.8336	79.0664	69.0259	61.4031	52.5857	52.1606	47.6959
		40311	34356	32210	26934	24505	20902	21400	18567		100	85.2274	79.9037	66.8155	60.7899	51.8519	53.0872	46.0594
		37967	33347	26518	26465	22905	20096	17634	17013		100	87.8315	69.8449	69.7053	60.3287	52.9302	46.4456	44.81
		37473	31357	33772	27466	22645	21045	18043	15525		100	83.6789	90.1236	73.2954	60.4302	56.1604	48.1493	41.4298
											100	89.7658	80.0401	69.1927	63.6458	52.2251	51.3559	48.0646
											100	74.5305	79.4851	67.9207	61.0965	52.2188	52.6239	46.8777
											100	85.7552	79.9842	71.5004	60.3794	54.5453	47.2975	43.1199
average		38765.5	32321.5	30944.7	26938.8	23921	20523.5	19554.2	17840	average	100	83.3505	79.8365	69.5379	61.7072	52.9964	50.4258	46.0207
viability		100	83.377	79.8253	69.4918	61.7069	52.9427	50.4422	46.0203	SEM	0	4.55944	0.17644	1.04767	0.991154	0.774455	1.60642	1.49034
SUM1315MO2	Torin1 (nM)	0	15	20	25	30	35	40	45
	prestoblue	37998.5	26970.5	25986.5	25493.5	25372.5	21344.5	21378.5	17786.5		100	70.9778	68.3882	67.0908	66.7724	56.172	56.2614	46.8084
		38277.5	31089.5	27828.5	28093.5	24806.5	22271.5	20651.5	21398.5		100	81.2213	72.702	73.3943	64.807	58.1843	53.9521	55.9036
		40992.5	28924.5	22055.5	24917.5	29154.5	21043.5	24348.5	17688.5		100	70.5605	53.8037	60.7855	71.1215	51.335	59.3975	43.1506
		37516.5	31286.5	29292.5	26262.5	25119.5	20051.5	21235.5	21377.5		100	83.394	78.079	70.0025	66.9559	53.4471	56.6031	56.9816
		41036	23387	22896	22480	14855	16743	18026	16065		100	56.9914	55.7949	54.7812	36.1999	40.8008	43.9273	39.1486
		35717	32966	24501	22257	22971	19900	16813	18497		100	92.2978	68.5976	62.3149	64.3139	55.7158	47.0728	51.7877
											100	76.0996	70.5451	70.2425	65.7897	57.1781	55.1067	51.356
											100	76.9772	65.9414	65.394	69.0387	52.3911	58.0003	50.0661
											100	74.6446	62.1962	58.548	50.2569	48.2583	45.5001	45.4681
average		38589.7	29104	25426.7	24917.3	23713.2	20225.7	20408.8	18802.2	average	100	75.9071	66.2276	64.7282	61.6951	52.6092	52.869	48.9634
viability		99.5464	75.0771	65.591	64.2771	61.1708	52.1744	52.6469	48.5023	SEM	0	1.17816	4.18178	5.87563	10.0381	4.46393	6.54366	3.09496
											#DIV/0!	#DIV/0!	#DIV/0!	#DIV/0!	#DIV/0!	#DIV/0!	#DIV/0!	#DIV/0!
											#DIV/0!	#DIV/0!	#DIV/0!	#DIV/0!	#DIV/0!	#DIV/0!	#DIV/0!	#DIV/0!
											#DIV/0!	#DIV/0!	#DIV/0!	#DIV/0!	#DIV/0!	#DIV/0!	#DIV/0!	#DIV/0!
											#DIV/0!	#DIV/0!	#DIV/0!	#DIV/0!	#DIV/0!	#DIV/0!	#DIV/0!	#DIV/0!
											#DIV/0!	#DIV/0!	#DIV/0!	#DIV/0!	#DIV/0!	#DIV/0!	#DIV/0!	#DIV/0!
											#DIV/0!	#DIV/0!	#DIV/0!	#DIV/0!	#DIV/0!	#DIV/0!	#DIV/0!	#DIV/0!
											#DIV/0!	#DIV/0!	#DIV/0!	#DIV/0!	#DIV/0!	#DIV/0!	#DIV/0!	#DIV/0!
											#DIV/0!	#DIV/0!	#DIV/0!	#DIV/0!	#DIV/0!	#DIV/0!	#DIV/0!	#DIV/0!
