# Supplementary material for: In vivo genome-wide CRISPR screen reveals breast cancer vulnerabilities and synergistic mTOR/Hippo targeted combination therapy
Source: Nat Commun. 2021 May 24;12:3055. doi: 10.1038/s41467-021-23316-4 (PMC8144221; doi:10.1038/s41467-021-23316-4)
Supplement: Supplementary file 3 — Source Data [file 41467_2021_23316_MOESM3_ESM.zip › Fig 5a.xlsx]

## Sheet: Fig 5a
		SUM159 Jun 3 injection
	Experiment design	all the mice injected with two different types of vehicles for indivial drug and control mice
July 2 2019	0				0						0						0						0
Regrouping for drug injection	2019-07-02	vehical				mice weight	verteportin	100mg/kg				mice weight	torin1	20 mg/kg				mice weight	combol (100 mg/kg verteporfin and 20 mg/kg torin1)
day	cage1-1	1	7.66	6.87	189.296	24.38	cage1-3	3	7.38	6.93	185.576	23.68	cage10-3	3	7.56	7.18	204.065	25.33	cage10-4	4	7.32	7.08	192.121	22.92
	cage1-2	2	6.84	5.6	112.313	24.05	cage2-2	2	6.23	5.59	101.932	25.01	cage2-1	1	6.28	6.05	120.356	22.36	cage0-2	2	6.69	5.85	119.877	21.4
	cage1-4	4	6.84	6.66	158.856	23.4	cage2-3	3	7.06	6.49	155.701	24.09	cage10-2	2	6.76	6.57	152.783	25.26	cage10-5	5	6.89	6.53	153.831	23.02
	cage1-6	6	7.25	6.24	147.811	23	cage2-4	4	6.82	6.41	146.723	22.35	cage30-1	1	6.73	6.52	149.799	24.5	cage0-1	1	6.58	6.14	129.886	24.88
	cage30-2	2	5.52	5	72.2566	22.66	cage2-5	5	5.2	4.9	65.3723	23.87	cage10-1	1	5.73	5.49	90.4269	24.5	cage30-3	3	5.86	5.25	84.5696	22.35
	cage0-3	3	6.56	6.41	141.13	25.16	cage0-5	5	6.37	6.23	129.453	21.08	cage1-5	5	7.26	6.59	165.084	20.9	cage30-5	5	5.75	4.54	62.0551	25.49
													cage30-4		7.64	7.04	198.261	23.42	cage0-4	4	7.3	6.35	154.123	22.22
				SEM	MEAN					SEM	MEAN	2 sided ttest				SEM	MEAN	2 sided ttest				SEM	MEAN	2 sided ttest	torin vs combol	verteporfin vs combol
	27			16.4798	136.944					17.3109	130.793	0.802137				15.2596	154.397	0.453505				16.7372	128.066	0.714771	0.267621	0.912196
	2019-07-03	vehical					verteportin	100mg/kg					torin1	20 mg/kg					combol
	cage1-1	1	7.86	7.52	232.732	24.38	cage1-3	3	7.72	7.66	237.177	23.68	cage10-3	3	7.75	7.03	200.544	25.33	cage10-4	4	7.69	7.07	201.263	22.92
	cage1-2	2	7.62	6.38	162.403	24.05	cage2-2	2	6.53	6.12	128.06	25.01	cage2-1	1	6.7	6.39	143.243	22.36	cage0-2	2	6.74	5	88.2263	21.4
	cage1-4	4	6.68	6.65	154.674	23.4	cage2-3	3	7.63	5.95	141.435	24.09	cage10-2	2	7.21	7.21	196.247	25.26	cage10-5	5	6.68	6.3	138.821	23.02
	cage1-6	6	7.57	7.18	204.335	23	cage2-4	4	7.3	7	187.291	22.35	cage30-1	1	6.94	6.42	149.771	24.5	cage0-1	1	7.13	5.63	118.333	24.88
	cage30-2	2	7.64	6	144.01	22.66	cage2-5	5	6.06	6.01	114.609	23.87	cage10-1	1	6.97	6.1	135.797	24.5	cage30-3	3	7.32	5.9	133.418	22.35
	cage0-3	3	6.91	5.93	127.229	25.16	cage0-5	5	6.76	5.79	118.659	21.08	cage1-5	5	7.93	7.48	232.314	20.9	cage30-5	5	6.08	5.24	87.4107	25.49
													cage30-4		7.56	6.24	154.131	23.42	cage0-4	4	6.93	6.68	161.914	22.22
				SEM	MEAN					SEM	MEAN	2 sided ttest				SEM	MEAN	2 sided ttest				SEM	MEAN	2 sided ttest	torin vs combol	verteporfin vs combol
	28			16.2345	170.897					19.7116	154.539	0.536184				13.786	173.15	0.917087				15.2968	132.769	0.115894	0.0735121	0.394886
	2019-07-05	vehical					verteportin	100mg/kg					torin1	20 mg/kg					combol
	cage1-1	1	8.51	7.08	223.354	24.41	cage1-3	3	7.63	6.66	177.203	22.92	cage10-3	3	6.9	6.31	143.849	24.56	cage10-4	4	6.13	6.08	118.649	22
	cage1-2	2	6.95	5.39	105.721	23.21	cage2-2	2	7.09	6.79	171.153	22.73	cage2-1	1	6.08	5.25	87.7446	20.81	cage0-2	2	4.18	3.9	33.2892	19.23
	cage1-4	4	6.85	6.27	141.002	22.74	cage2-3	3	7.1	6.65	164.399	23.66	cage10-2	2	6.3	4.98	81.8083	24.55	cage10-5	5	4.45	3.4	26.9349	21.19
	cage1-6	6	7.09	6.6	161.708	22.34	cage2-4	4	6.91	6.48	151.924	21.6	cage30-1	1	6.1	6	114.982	22.83	cage0-1	1	4.29	4.16	38.8725	23.27
	cage30-2	2	7.75	6.73	183.793	22.12	cage2-5	5	7.05	6.65	163.242	24.57	cage10-1	1	6.14	5.4	93.7463	22.46	cage30-3	3	4.85	4.24	45.6533	22.08
	cage0-3	3	6.58	6.32	137.613	24.73	cage0-5	5	6.8	6.18	135.983	19.03	cage1-5	5	6.5	6.2	130.826	22.73	cage30-5	5	5.22	5.12	71.6488	24.62
													cage30-4		6.66	6.43	144.176	19.36	cage0-4	4	6.67	6.31	139.054	20.58
				SEM	MEAN					SEM	MEAN	2 sided ttest				SEM	MEAN	2 sided ttest				SEM	MEAN	2 sided ttest	torin vs combol	verteporfin vs combol
	30			16.7167	158.865					6.02688	160.651	0.921955				10.0255	113.876	0.035935				16.8083	67.7288	0.00285296	0.0361873	0.000497272
	2019-07-08	vehical					verteportin	100mg/kg					torin1	20 mg/kg					combol
	cage1-1	1	8.79	7.61	266.536	23.97	cage1-3	3	9.48	7.08	248.813	22.38	cage10-3	3	6.67	6.37	141.711	25.26	cage10-4	4	5.93	5.81	104.811	19
	cage1-2	2	7.02	6.9	174.998	21.97	cage2-2	2	8.38	7.25	230.631	21.34	cage2-1	1	6.71	6.37	142.561	21.02	cage0-2	2	5.21	4.53	55.9799	19
	cage1-4	4	7.65	7.55	228.325	21.23	cage2-3	3	7.18	6.88	177.951	21.87	cage10-2	2	6.75	5.87	121.781	23	cage10-5	5	4.2	4.16	38.057	20
	cage1-6	6	8.45	7.28	234.486	21.76	cage2-4	4	7.14	7.03	184.76	21.82	cage30-1	1	6.12	5.56	99.0602	24.01	cage0-1	1	4.57	4.27	43.6285	22
	cage30-2	2	6.99	6.66	162.339	21.91	cage2-5	5	8.19	6.53	182.856	22.72	cage10-1	1	5.31	5.1	72.3158	23.03	cage30-3	3	6.07	5.92	111.386	23
	cage0-3	3	8.03	7.58	241.575	22.72	cage0-5	5	8.32	6.43	180.112	17.24	cage1-5	5	5.65	5.36	172.198	22.05	cage30-5	5	5.53	3.35	32.4947	23.77
													cage30-4		7.05	6.83	172.198	19.36	cage0-4	4	6.7	6.1	130.537	20.16
				SEM	MEAN					SEM	MEAN	2 sided ttest				SEM	MEAN	2 sided ttest				SEM	MEAN	2 sided ttest	torin vs combol	verteporfin vs combol
	33			16.5703	218.043					12.5492	200.854	0.42754				13.9631	131.689	0.00202752				15.2791	73.8419	5.08113e-05	0.0162001	5.98956e-05
	2019-07-10	vehical					verteportin	100mg/kg					torin1	20 mg/kg					combol
	cage1-1	1	8.62	8.02	290.305	23.08	cage1-3	3	8.47	7.88	275.381	19.6	cage10-3	3	6.99	5.14	96.6945	24.26	cage10-4	4	6.15	6.08	119.037	19.76
	cage1-2	2	8.99	8.5	340.092	21.01	cage2-2	2	8.63	8.48	324.938	21.47	cage2-1	1	7.13	6.01	134.846	20.37	cage0-2	2	4.77	3.99	39.7615	20.82
	cage1-4	4	8.38	8.17	292.878	20.7	cage2-3	3	8.62	8.52	327.631	21.42	cage10-2	2	7.03	6.59	159.854	23.34	cage10-5	5	3.39	2.8	13.916	20.01
	cage1-6	6	8.83	8.6	341.945	21.24	cage2-4	4	7.79	7.09	205.035	21.36	cage30-1	1	7.07	6.83	172.687	23.35	cage0-1	1	5.94	5.05	79.3172	22.54
	cage30-2	2	7.35	6.93	184.821	21.48	cage2-5	5	8.08	7.67	248.886	22.32	cage10-1	1	5.96	5.56	96.4704	22.2	cage30-3	3	4.63	3.84	35.7472	21.37
	cage0-3	3	8.63	7.93	284.155	22.31	cage0-5	5	7.71	7.6	233.174	15.86	cage1-5	5	6.34	5.98	184.725	19.04	cage30-5	5	4.61	4.18	42.1747	23.26
													cage30-4		7.2	7	184.725	21.76	cage0-4	4	7.81	6.09	151.664	22.08
				SEM	MEAN					SEM	MEAN	2 sided ttest				SEM	MEAN	2 sided ttest				SEM	MEAN	2 sided ttest	torin vs combol	verteporfin vs combol
	35			23.3144	289.033					20.3198	269.174	0.535242				14.5594	147.143	0.000242037				18.9973	68.8025	1.35747e-05	0.00666491	1.7587e-05
	2019-07-12	vehical					verteportin	100mg/kg					torin1	20 mg/kg					combol
	cage1-1	1	10.79	9.76	538.17		cage1-3	mice dead					cage10-3	3	7.16	6.13	140.874		cage10-4	4	6.65	5.33	98.9178
	cage1-2	2	10.23	9.32	465.271		cage2-2	2	10.22	7.55	305.03		cage2-1	1	6.75	6.66	156.765		cage0-2	2	4.84	4.11	42.8082
	cage1-4	4	9.46	8.14	328.2		cage2-3	3	9.15	8.57	351.869		cage10-2	2	6.37	5.92	116.891		cage10-5	5	3.42	3.02	16.332
	cage1-6	6	10.76	10.05	569.04		cage2-4	4	7.23	7.08	189.759		cage30-1	1	6.95	6.22	140.787		cage0-1	1	5.82	5.11	79.5725
	cage30-2	2	7.99	7.83	256.489		cage2-5	5	7.34	6.91	183.506		cage10-1	1	4.82	4.3	46.664		cage30-3	3	2.97	2.4	8.9573
	cage0-3	3	8.97	8.68	353.859		cage0-5	5	7.52	6.81	182.604	17.86	cage1-5	5	6.23	5.77	82.2893		cage30-5	5	5.5	4.39	55.4996
													cage30-4		5.45	5.37	82.2893		cage0-4	4	6.06	5.47	94.9392
				SEM	MEAN					SEM	MEAN	2 sided ttest				SEM	MEAN	2 sided ttest				SEM	MEAN	2 sided ttest	torin vs combol	verteporfin vs combol
	37			50.9087	418.505					35.8615	242.554	0.0239983				15.1823	109.509	6.44121e-05				13.6897	56.7181	1.41093e-05	0.0239935	0.000270808
