# Supplementary material for: In vivo genome-wide CRISPR screen reveals breast cancer vulnerabilities and synergistic mTOR/Hippo targeted combination therapy
Source: Nat Commun. 2021 May 24;12:3055. doi: 10.1038/s41467-021-23316-4 (PMC8144221; doi:10.1038/s41467-021-23316-4)
Supplement: Supplementary file 3 — Source Data [file 41467_2021_23316_MOESM3_ESM.zip › Fig 5d and 5e.xlsx]

## Sheet: Fig 5d and 5e
Drug1:	average 159 verteporfin
Drug2:	average 159 torin1
ConcUnit:	µM
	0	0.015	0.02	0.025	0.03	0.035	0.04	Torin1
6	81.4183	82.8738	83.5313	83.4991	82.5639	83.0028	86.2972
5	66.3977	68.5971	74.2998	75.504	77.4492	79.5259	83.3287
4	40.3093	54.5644	59.5211	68.2255	72.7238	75.4638	81.5334
3	21.8652	43.5422	56.5148	56.5127	70.747	63.0496	80.1746
2	8.4632	28.1962	40.3303	53.3058	63.4429	67.7413	77.2973
1	2.39171	22.6248	34.6575	49.6522	61.1472	70.4416	76.8191
0	0	20.1366	33.402	47.0868	59.28	67.0808	74.6698
verteporfin
Drug1:	Replicate 1 159 verteporfin
Drug2:	Replicate1 159 torin1
ConcUnit:	µM
	0	0.015	0.02	0.025	0.03	0.035	0.04
6	81.7241	82.644	83.4552	84.3219	80.5556	81.094	85.5507
5	62.4138	61.4034	72.818	77.7455	76.7146	79.672	83.2644
4	38.9557	48.0067	55.853	66.4782	73.0811	74.59	80.8888
3	19.2168	40.7664	55.2712	59.2451	68.1826	68.1561	78.6411
2	8.04971	24.1081	40.6457	52.2075	62.5019	68.0305	74.9667
1	5.95052	17.3289	27.8188	45.071	57.0336	66.9707	74.648
0	0	18.0411	25.582	41.277	59.1569	63.4193	72.6369
Drug1:	Replicate 2 159 verteporfin
Drug2:	Replicate2 159 torin1
ConcUnit:	µM
	0	0.015	0.02	0.025	0.03	0.035	0.04
6	81.4948	82.4309	83.3757	83.7419	82.1796	82.9553	86.652
5	64.1923	68.5715	71.3191	73.4817	77.7093	78.5219	83.3843
4	36.9416	49.0306	54.8205	62.7773	68.7579	73.7266	81.653
3	17.6509	43.4487	60.8943	49.4358	76.355	44.8918	81.874
2	3.72216	22.3151	30.0964	45.7499	59.6852	60.0015	77.2412
1	3.49139	12.2694	27.7908	51.1866	59.878	69.9908	74.5391
0	0	17.1937	30.5893	45.5105	55.2701	67.0439	75.433
Drug1:	Replicate 3 159 verteporfin
Drug2:	Replicate 3 159 torin1
ConcUnit:	µM
	0	0.015	0.02	0.025	0.03	0.035	0.04
6	81.036	83.5464	83.763	82.4335	84.9565	84.959	86.6888
5	72.587	75.8163	78.7623	75.285	77.9238	80.3839	83.3374
4	45.0305	66.656	67.8898	75.421	76.3325	78.0749	82.0583
3	28.728	46.4116	53.3788	60.8571	67.7034	76.1008	80.0087
2	13.6177	38.1653	50.249	61.96	68.1416	75.1918	79.6839
1	-2.26679	38.2761	48.363	52.6989	66.5301	74.3634	81.2702
0	0	25.1752	44.0346	54.4728	63.4128	70.7791	75.9397
Drug1:	average MDAMB231 verteporfin
Drug2:	average MDAMB231 torin1
ConcUnit:	µM
	0	0.015	0.02	0.025	0.03	0.035	0.04
6	35.0767	40.3394	43.7752	48.7938	54.2522	58.7014	61.6089
5	30.201	33.5453	38.8469	46.4823	53.5624	55.914	58.0356
4	21.6457	30.5143	32.9005	44.3626	49.4821	54.8832	57.0589
3	25.176	36.996	40.1626	54.0376	61.2286	58.5567	57.3343
2	16.5546	20.0221	28.9304	35.2457	42.3481	54.5361	53.9636
1	8.51122	20.6323	25.8348	35.4176	39.6413	56.3781	53.3002
0	0	17.096	20.6962	30.9315	38.7116	47.3814	49.9398
Drug1:	Replicate 1 MDAMB231 verteporfin
Drug2:	Replicate 1 MDAMB231 torin1
ConcUnit:	µM
	0	0.015	0.02	0.025	0.03	0.035	0.04
6	33.3719	41.1711	43.1174	46.3561	53.3806	59.1329	59.8784
5	30.3876	41.5883	43.3311	49.2946	65.6664	57.0315	60.7968
4	27.7226	35.2635	37.3726	45.9872	49.9765	55.9655	54.4517
3	23.152	27.3689	28.1144	35.8487	47.9691	52.6911	57.6802
2	26.0282	27.6742	29.0659	36.7976	44.3717	51.302	55.7746
1	12.9257	19.2047	23.9648	34.0906	41.8148	49.7857	52.8666
0	0	10.4553	20.0494	30.9257	36.4898	47.9284	48.8023
Drug1:	Replicate 2 MDAMB231 verteporfin
Drug2:	Replicate 2 MDAMB231 torin1
ConcUnit:	µM
	0	0.015	0.02	0.025	0.03	0.035	0.04
6	34.7231	38.3855	43.0807	47.746	52.4638	58.0054	58.4712
5	35.9038	27.1744	33.1117	46.3411	47.5782	55.5188	54.3494
4	20.7312	29.4331	30.3121	46.4213	53.9688	54.5497	57.8251
3	18.4387	25.1185	32.1126	63.2441	67.083	50.9888	56.5806
2	11.9229	11.1303	29.4782	34.2912	42.7201	63.3468	54.8703
1	5.86784	20.1778	27.6026	36.5599	38.3354	48.397	49.8019
0	0	26.3367	21.7103	33.1368	39.8379	48.5823	48.1629
Drug1:	Replicate 3 MDAMB231 verteporfin
Drug2:	Replicate 3 MDAMB231 torin1
ConcUnit:	µM
	0	0.015	0.02	0.025	0.03	0.035	0.04
6	37.1352	41.4617	45.1274	52.2792	56.9123	58.9658	66.477
5	24.3117	31.8731	40.0979	43.8112	47.4426	55.1917	58.9605
4	16.4833	26.8463	31.0168	40.6794	44.501	54.1345	58.8997
3	33.9372	58.5007	60.2609	63.0201	68.6337	71.9902	57.7421
2	11.7128	21.2617	28.247	34.6482	39.9526	48.9597	51.2458
1	6.74014	22.5145	25.9371	35.6023	38.7738	70.9515	57.2321
0	0	14.4958	20.3288	28.732	39.8072	45.6335	52.854
Drug1:	average SUM1315 verteporfin
Drug2:	average SUM1315 torin1
ConcUnit:	µM
	0	0.015	0.02	0.025	0.03	0.035	0.04
6	61.0924	59.4968	57.954	59.8855	63.833	57.9806	60.7618
5	44.2078	48.2474	52.0041	53.2385	51.2085	57.4238	54.464
4	32.7205	44.311	47.0846	49.187	47.2937	52.2131	44.5095
3	28.1376	44.7612	47.4608	48.2185	61.6454	52.9374	48.4473
2	22.0989	45.2311	47.0299	48.5195	54.422	47.5136	49.6739
1	11.4478	34.9455	41.3443	40.7834	43.8686	45.7823	46.6
0	0	19.7654	29.9738	31.3716	34.5638	44.3044	43.6879
Drug1:	Replicate 1 SUM1315 verteporfin
Drug2:	Replicate 1 SUM1315 torin1
ConcUnit:	µM
	0	0.015	0.02	0.025	0.03	0.035	0.04
6	59.5009	54.3515	58.7637	58.4237	63.4575	58.004	59.7864
5	46.3332	46.2947	44.7301	52.2822	54.0035	55.9719	56.4527
4	25.203	46.0583	39.3297	46.6267	51.99	55.8284	43.7897
3	27.0293	43.4099	46.5869	46.0503	51.2887	54.4259	47.6255
2	23.224	46.6719	47.8965	41.5398	57.2416	48.8076	47.4476
1	9.92091	34.8882	45.7183	40.9633	44.677	45.8803	42.3659
0	0	22.8854	28.5235	28.8263	33.3528	42.0697	44.1762
Drug1:	Replicate 2 SUM1315 verteporfin
Drug2:	Replicate 2 SUM1315 torin1
ConcUnit:	µM
	0	0.015	0.02	0.025	0.03	0.035	0.04
6	61.0851	56.8458	56.0435	62.8173	62.4963	53.5047	61.674
5	37.5101	46.5332	57.1123	55.9117	44.5189	54.0119	48.8313
4	33.3854	39.5847	47.112	45.5733	37.2551	50.0519	41.8369
3	24.2376	40.5732	42.5475	45.3985	75.2731	51.0863	45.4673
2	15.2604	45.3154	49.3528	49.5333	46.5332	44.4673	48.8972
1	6.17134	31.7364	36.3926	37.3984	38.3325	40.7079	45.7367
0	0	13.736	26.4339	26.6746	22.2419	41.1234	34.692
Drug1:	Replicate 3 SUM1315 verteporfin
Drug2:	Replicate 3 SUM1315 torin1
ConcUnit:	µM
	0	0.015	0.02	0.025	0.03	0.035	0.04
6	62.6911	67.2933	59.0549	58.4154	65.5452	62.4331	60.8249
5	48.7802	51.9142	54.17	51.5217	55.103	62.2877	58.1081
4	39.573	47.29	54.8122	55.361	52.6359	50.7588	47.902
3	33.1458	50.3005	53.2479	53.2067	58.3743	53.3	52.249
2	27.8122	43.7059	43.8404	54.4856	59.4912	49.2659	52.6771
1	18.251	38.2118	41.9221	43.9886	48.5963	50.7588	51.6974
0	0	22.6749	34.9639	38.6138	48.0968	49.7201	52.1954
Drug1:	average SUM149 verteporfin
Drug2:	average SUM149 torin1
ConcUnit:	µM
	0	0.015	0.02	0.025	0.03	0.035	0.04
6	82.2971	82.8384	84.3833	82.9427	85.1038	84.2656	85.5147
5	75.3339	75.7252	78.0709	78.3536	78.3051	80.0002	79.2646
4	59.4598	59.5638	62.5048	67.3937	65.761	70.0796	71.1986
3	40.8983	49.5624	47.8237	56.146	61.5946	59.9544	60.4979
2	28.1904	35.7833	39.8599	50.4995	52.3553	51.9765	56.3127
1	19.6679	19.0422	27.9541	33.5796	39.5281	45.0919	46.5371
0	0	9.17177	14.1701	22.6642	28.2999	35.7413	42.3173
Drug1:	Replicate 1 SUM149 verteporfin
Drug2:	Replicate 1 SUM149 torin1
ConcUnit:	µM
	0	0.015	0.02	0.025	0.03	0.035	0.04
6	83.9138	83.5171	85.3334	83.9448	87.5929	83.8178	86.3965
5	76.7494	78.6138	78.9702	80.9384	80.6811	78.8183	78.8958
4	63.0824	63.3614	63.8015	66.343	68.866	70.0221	69.3495
3	45.8076	57.5902	52.9565	61.793	66.0021	57.9466	59.1151
2	30.6652	44.5539	42.6601	68.4879	53.2726	54.1405	55.6437
1	26.9846	20.1023	33.1355	44.9506	40.4223	46.4228	43.9433
0	0	7.93538	16.417	21.8705	24.4477	34.5349	39.4243
Drug1:	Replicate 2 SUM149 verteporfin
Drug2:	Replicate 2 SUM149 torin1
ConcUnit:	µM
	0	0.015	0.02	0.025	0.03	0.035	0.04
6	82.2784	84.2653	84.0468	82.8632	85.3935	85.9991	86.7126
5	75.6609	77.3353	79.7688	79.9762	79.6831	82.9766	82.0198
4	61.8716	59.8086	62.9196	70.823	65.1291	76.879	76.7491
3	44.7514	55.1103	52.6132	59.2749	68.9895	70.552	71.1216
2	36.4554	41.1122	47.6495	49.6211	59.4077	62.2753	67.7092
1	24.552	29.8435	28.4055	32.1221	45.0998	51.8362	59.4187
0	0	5.75881	15.2729	23.1486	31.2732	37.8298	44.8468
Drug1:	Replicate 3 SUM149 verteporfin
Drug2:	Replicate 3 SUM149 torin1
ConcUnit:	µM
	0	0.015	0.02	0.025	0.03	0.035	0.04
6	80.699	80.7328	83.7698	82.0201	82.325	82.9799	83.4349
5	73.5913	71.2266	75.4735	74.1462	74.5512	78.2056	76.8783
4	53.4254	55.5214	60.7931	65.015	63.2878	63.3378	67.4972
3	32.136	35.9867	37.9014	47.3701	49.7922	51.3645	51.257
2	17.4506	21.6838	29.2702	33.3896	44.3855	39.5137	45.5853
1	7.46705	7.18084	22.3212	23.666	33.0621	37.0166	36.2492
0	0	13.8211	10.8203	22.9736	29.1789	34.8594	42.6807
