# Supplementary material for: In vivo genome-wide CRISPR screen reveals breast cancer vulnerabilities and synergistic mTOR/Hippo targeted combination therapy
Source: Nat Commun. 2021 May 24;12:3055. doi: 10.1038/s41467-021-23316-4 (PMC8144221; doi:10.1038/s41467-021-23316-4)
Supplement: Supplementary file 3 — Source Data [file 41467_2021_23316_MOESM3_ESM.zip › Fig 6a.xlsx]

## Sheet: Fig 6a
Viable cells with trypan blue	SUM159 plated 2 days and treated for three days
Cell Unit x106	replicate 1	replicate 2	replicate 3	% viable cells to DMSO
DMSO	1.5	1.7	3.24	100	100	100
Torin1 12.5 nM	1.3	1.47	1.42	86.6667	86.4706	43.8272
Torin1 25 nM	1.13	1.35	1	75.3333	79.4118	30.8642
Torin1 50 nM	0.88	0.8	0.775	58.6667	47.0588	23.9198
Verte	0.94	0.71	1.69	62.6667	41.7647	52.1605
Verte+ 12.5 nM Torin1	0.775	0.66	1.17	51.6667	38.8235	36.1111
Verte+ 25 nM Torin1	0.51	0.38	0.76	34	22.3529	23.4568
Verte+ 50 nM Torin1	0.21	0.1	0.488	14	5.88235	15.0617
				Mean	SEM	2 sided ttest
DMSO	100	100	100	100	0				0.8	1	1.2
Torin1 12.5 nM	86.6667	86.4706	43.8272	72.3215	14.2473	0.123989			1.8	2	2.2
Torin1 25 nM	75.3333	79.4118	30.8642	61.8698	15.5474	0.0702551			2.8	3	3.2
Torin1 50 nM	58.6667	47.0588	23.9198	43.2151	10.213	0.00512317			3.8	4	4.2
Verte	62.6667	41.7647	52.1605	52.1973	6.0339	0.0155618			4.8	5	5.2
Verte+ 12.5 nM Torin1	51.6667	38.8235	36.1111	42.2004	4.79745	0.00681885	2sided ttest		5.8	6	6.2
Verte+ 25 nM Torin1	34	22.3529	23.4568	26.6032	3.71208	0.00254811	verte vs combo	0.0225011	6.8	7	7.2
Verte+ 50 nM Torin1	14	5.88235	15.0617	11.648	2.89908	0.00107495	verte vs combo	0.0037494	7.8	8	8.2
