# Supplementary material for: In vivo genome-wide CRISPR screen reveals breast cancer vulnerabilities and synergistic mTOR/Hippo targeted combination therapy
Source: Nat Commun. 2021 May 24;12:3055. doi: 10.1038/s41467-021-23316-4 (PMC8144221; doi:10.1038/s41467-021-23316-4)
Supplement: Supplementary file 3 — Source Data [file 41467_2021_23316_MOESM3_ESM.zip › Fig 6b.xls]

## Sheet: Fig 6b
SUM159	replicate1	replicate2	replicate3	average
EXP1	Annexin+/PI+	Annexin+/PI+	Annexin+/PI+	Annexin+/PI+	Fold change				Annexin+/PI+	Annexin+/PI+	Annexin+/PI+	mean	SEM	ttest	ttest	xposition
DMSO	6.24	7.21	6.65	6.7	1			DMSO	1	1	1	1	0			0.8	1	1.2
Torin1 12.5 nM	3.77	6.21	7.73	5.90333	0.881095			Torin1 12.5 nM	0.881095	0.861027	0.862162	0.868095	0.0065082	3.49889e-05		1.8	2	2.2
Torin1 25 nM	5.46	5.99	6.95	6.13333	0.915423			Torin1 25 nM	0.915423	1.40937	1.11081	1.1452	0.143622	0.36921		2.8	3	3.2
Torin1 50 nM	4.37	4.8	6.48	5.21667	0.778607			Torin1 50 nM	0.778607	1.47885	1.02703	1.09483	0.204966	0.66766		3.8	4	4.2
Verte	34.3	35.2	34.3	34.6	5.16418			Verte	5.16418	4.00302	2.38919	3.85213	0.804616	0.0239119		5	5	5
Verte+ 12.5 nM Torin1	45.1	45.5	46.3	45.6333	6.81095			Verte+ 12.5 nM Torin1	6.81095	6.26888	3.89189	5.65724	0.896437	0.0065373		6	6	6
Verte+ 25 nM Torin1	60.6	62.3	60.9	61.2667	9.14428			Verte+ 25 nM Torin1	9.14428	7.05438	4.75676	6.98514	1.26704	0.00914646	0.105142	7	7	7
Verte+ 50 nM Torin1	72.7	74.7	74.6	74	11.0448			Verte+ 50 nM Torin1	11.0448	8.6858	7.54054	9.09037	1.03161	0.00142783	0.0160782	8	8	8
	replicate1	replicate2		average
EXP2	Annexin+/PI+	Annexin+/PI+		Annexin+/PI+	Fold change
DMSO	3.23	3.39		3.31	1
Torin1 12.5 nM	2.58	3.12		2.85	0.861027
Torin1 25 nM	4.28	5.05		4.665	1.40937
Torin1 50 nM	4.8	4.99		4.895	1.47885
Verte	13.6	12.9		13.25	4.00302
Verte+ 12.5 nM Torin1	20.9	20.6		20.75	6.26888
Verte+ 25 nM Torin1	23.3	23.4		23.35	7.05438
Verte+ 50 nM Torin1	28.4	29.1		28.75	8.6858
EXP3	Annexin+/PI+			Annexin+/PI+	Fold change
DMSO	3.7			3.7	1
Torin1 12.5 nM	3.19			3.19	0.862162
Torin1 25 nM	4.11			4.11	1.11081
Torin1 50 nM	3.8			3.8	1.02703
Verte	8.84			8.84	2.38919
Verte+ 12.5 nM Torin1	14.4			14.4	3.89189
Verte+ 25 nM Torin1	17.6			17.6	4.75676
Verte+ 50 nM Torin1	27.9			27.9	7.54054
