# Supplementary material for: In vivo genome-wide CRISPR screen reveals breast cancer vulnerabilities and synergistic mTOR/Hippo targeted combination therapy
Source: Nat Commun. 2021 May 24;12:3055. doi: 10.1038/s41467-021-23316-4 (PMC8144221; doi:10.1038/s41467-021-23316-4)
Supplement: Supplementary file 3 — Source Data [file 41467_2021_23316_MOESM3_ESM.zip › Fig 6e.xls]

## Sheet: Fig 6e
	DMSO	Torin1	Verte	Combo
rep 1	6.05	13.4	4.39	15
rep 2	5.62	11.8	5.29	14
rep 3	5.85	12.9	7.58	17
rep 4	7.83	13.9	7.54	17.5
Mean	6.3375	13	6.2	15.875
SEM	0.505196	0.449073	0.806443	0.826009
2 sided ttest		6.28849e-05	0.889844	6.31212e-05
		2 sided ttest	torin vs combo	0.0222852
