# Supplementary material for: In vivo genome-wide CRISPR screen reveals breast cancer vulnerabilities and synergistic mTOR/Hippo targeted combination therapy
Source: Nat Commun. 2021 May 24;12:3055. doi: 10.1038/s41467-021-23316-4 (PMC8144221; doi:10.1038/s41467-021-23316-4)
Supplement: Supplementary file 3 — Source Data [file 41467_2021_23316_MOESM3_ESM.zip › Fig 6f and 6g.xlsx]

## Sheet: Fig 6f and 6g
	SUM159	rep1	rep1	rep2	rep2	rep3	rep3	MEAN	MEAN	SEM	SEM
Torin 1 dose (nM)	Verte dose (uM)	Verte	Combo	Verte	Combo	Verte	Combo	Verte	Combo	Verte	Combo	verteporfin rep 1	verteporfin rep 2	verteporfin rep 3	combo rep 1	combo rep 2	combo rep 3	2 sided ttest
15	0.075	1	1	1	1	1	1	1	1	0	0	1	1	1	1	1	1
30	0.15	3.11988	4.77649	3.41108	3.81907	2.07205	8.35922	2.86767	5.6516	0.406594	1.38174	3.11988	3.41108	2.07205	4.77649	3.81907	8.35922	0.259825
60	0.3	9.72496	18.6116	9.25815	18.4283	4.28773	11.699	7.75695	16.2463	1.73983	2.27425	9.72496	9.25815	4.28773	18.6116	18.4283	11.699	0.0040992
120	0.6	20.8556	28.4498	19.1642	26.7667	8.29047	20.7524	16.1034	25.323	3.93686	2.33635	20.8556	19.1642	8.29047	28.4498	26.7667	20.7524	0.0295568
	HuMEC
Torin 1 dose (nM)	Verte dose (uM)
15	0.075	1	1	1	1	1	1	1	1	0	0	1	1	1	1	1	1
30	0.15	3.35926	4.19694	2.46017	3.27237	3.52208	1.68803	3.11384	3.05245	0.330195	0.732563	3.35926	2.46017	3.52208	4.19694	3.27237	1.68803	0.951085
60	0.3	9.69699	13.027	4.97814	10.2154	6.21891	4.0691	6.96468	9.10384	1.41233	2.64497	9.69699	4.97814	6.21891	13.027	10.2154	4.0691	0.435889
120	0.6	27.0505	30.0512	14.0105	17.0282	20.1852	11.7528	20.4154	19.6107	3.76606	5.43784	27.0505	14.0105	20.1852	30.0512	17.0282	11.7528	0.852442
