# Supplementary material for: In vivo genome-wide CRISPR screen reveals breast cancer vulnerabilities and synergistic mTOR/Hippo targeted combination therapy
Source: Nat Commun. 2021 May 24;12:3055. doi: 10.1038/s41467-021-23316-4 (PMC8144221; doi:10.1038/s41467-021-23316-4)
Supplement: Supplementary file 3 — Source Data [file 41467_2021_23316_MOESM3_ESM.zip › Fig 7 d-e-f.xlsx]

## Sheet: Fig 7d and Fig 7e
Animal ID	Treatment	pAkt_S473/AKT_Ratio	prpS6_240/RPS6_Ratio	pAkt_S473_FC	prpS6_240_FC
PDX_Inh_1	Ctrl	1.78482	1.26289	1	1
PDX_Inh_1	Verte	1.31601	0.931689	0.737339	0.737743
PDX_Inh_1	Torin1	0.587375	0.129635	0.329096	0.102649
PDX_Inh_1	Combo	0.424667	0.0728917	0.237933	0.0577181
PDX_Inh_2	Ctrl	1.31148	0.334397	1	1
PDX_Inh_2	Verte	1.65199	0.443958	1.25964	1.32764
PDX_Inh_2	Torin1	0.7364	0.127141	0.561505	0.38021
PDX_Inh_2	Combo	0.677239	0.401316	0.516394	1.20012
PDX_Inh_3	Ctrl	1.42083	0.692301	1	1
PDX_Inh_3	Verte	0.937648	0.837997	0.659928	1.21045
PDX_Inh_3	Torin1	0.578862	0.328151	0.40741	0.474001
PDX_Inh_3	Combo	0.183042	0.163702	0.128827	0.23646
PDX_Inh_4	Ctrl	1.21358	1.97337	1	1
PDX_Inh_4	Verte	0.818021	2.38842	0.674058	1.21033
PDX_Inh_4	Torin1	0.789204	1.25677	0.650312	0.636867
PDX_Inh_4	Combo	0.247467	0.593447	0.203915	0.300728
PDX_Inh_5	Ctrl	0.780142	1.49167	1	1
PDX_Inh_5	Verte	0.710358	1.26407	0.91055	0.847423
PDX_Inh_5	Torin1	0.321127	0.501169	0.411627	0.335979
PDX_Inh_5	Combo	0.445252	0.679828	0.570731	0.45575
PDX_Inh_6	Ctrl	0.717319	1.42813	1	1
PDX_Inh_6	Verte	0.668652	1.73139	0.932154	1.21235
PDX_Inh_6	Torin1	0.333466	0.376479	0.464879	0.263617
PDX_Inh_6	Combo	0.153771	0.27681	0.214369	0.193827
Animal ID		pAkt_S473_R						MEAN	2 sided ttest
PDX_Inh_6 mice	Vehicle	1	1	1	1	1	1	1			0	0.8	1.2	1	1	0.9	1.1
PDX_Inh_6 mice	Verteporfin	0.737339	1.25964	0.659928	0.674058	0.91055	0.932154	0.862278	0.167668		0.0925734	2	2	2	1.9	1.9	2.1
PDX_Inh_6 mice	Torin1	0.329096	0.561505	0.40741	0.650312	0.411627	0.464879	0.470805	6.01822e-07		0.0476399	2.9	2.9	3.1	3.1	2.9	3.1
PDX_Inh_6 mice	Combo	0.237933	0.516394	0.128827	0.203915	0.570731	0.214369	0.312028	3.50668e-06		0.0750492	3.9	4	3.9	4	4.1	4.1
		prpS6_240_R
	Vehicle	1	1	1	1	1	1	1			0	0.8	1.2	1	1	0.9	1.1
	Verteporfin	0.737743	1.32764	1.21045	1.21033	0.847423	1.21235	1.09099	0.371211		0.0971855	2	2.1	1.9	2.1	2	2
	Torin1	0.102649	0.38021	0.474001	0.636867	0.335979	0.263617	0.365554	6.68593e-06		0.0743798	3.1	2.9	3.1	3	3	2.9
	Combo	0.0577181	1.20012	0.23646	0.300728	0.45575	0.193827	0.407433	0.00533102		0.167255	4.1	4	3.9	4	4	4
			Pakt				prpS6

## Sheet: Fig 7f
	YAP					reprobe atubulin
	set1-2					SET1-2
Lane	Band No.	Adj. Volume (Int)	Volume (Int)		Lane	Band No.	Adj. Volume (Int)	Volume (Int)			SET1	SET2	SET3	SET4	SET5	SET6
1	1	2209905	2209905		1	1	10733696	10733696	0.205885		0.205885	0.161783	0.201375	0.186905	0.231076	0.277156
2	1	1970132	1970132		2	1	9147840	9147840	0.215366		0.215366	0.148095	0.162995	0.163585	0.168368	0.229416
3	1	2303298	2303298		3	1	8260736	8260736	0.278825		0.278825	0.172749	0.169841	0.138576	0.22169	0.189545
4	1	2208998	2208998		4	1	15503712	15503712	0.142482		0.142482	0.114202	0.139026	0.061345	0.209877	0.101414
5	1	2480008	2480008		5	1	15329216	15329216	0.161783								ttest two side	Mean	SEM
6	1	2418631	2418631		6	1	16331584	16331584	0.148095	Fold change	1	1	1	1	1	1		1	0
7	1	2513382	2513382		7	1	14549312	14549312	0.172749		1.04605	0.915394	0.809411	0.875228	0.728629	0.827748	0.013099	0.867077	0.0441484
8	1	2022735	2022735		8	1	17711872	17711872	0.114202		1.35428	1.06778	0.843408	0.741423	0.959382	0.683892	0.574433	0.941694	0.100443
	set3-4					set3-4					0.692047	0.705897	0.690386	0.328214	0.908262	0.365908	0.00178665	0.615119	0.0913194
Lane	Band No.	Adj. Volume (Int)	Volume (Int)		Lane	Band No.	Adj. Volume (Int)	Volume (Int)
1	1	1479223	1479223		1	1	7345632	7345632	0.201375	x position	0.8	1.2	1	1	0.9	1.1
2	1	1575349	1575349		2	1	9665028	9665028	0.162995	x position	2	2.1	1.9	2.1	2	2
3	1	1373255	1373255		3	1	8085536	8085536	0.169841	x position	3	2.9	3.1	3	3	2.9
4	1	1340140	1340140		4	1	9639476	9639476	0.139026	x position	4.2	4	3.8	3.9	4	4.1
5	1	1721314	1721314		5	1	9209546	9209546	0.186905
6	1	1656860	1656860		6	1	10128448	10128448	0.163585
7	1	1512412	1512412		7	1	10913952	10913952	0.138576
8	1	806563	806563		8	1	13147992	13147992	0.061345
	set 5-6					set5-6
Lane	Band No.	Adj. Volume (Int)	Volume (Int)		Lane	Band No.	Adj. Volume (Int)	Volume (Int)
1	1	2238618	2238618		1	1	9687810	9687810	0.231076
2	1	1850828	1850828		2	1	10992729	10992729	0.168368
3	1	2028516	2028516		3	1	9150240	9150240	0.22169
4	1	2061918	2061918		4	1	9824397	9824397	0.209877
5	1	2300368	2300368		5	1	8299896	8299896	0.277156
6	1	1844672	1844672		6	1	8040747	8040747	0.229416
7	1	2023386	2023386		7	1	10674972	10674972	0.189545
8	1	1334712	1334712		8	1	13161060	13161060	0.101414
