# Supplementary material for: In vivo genome-wide CRISPR screen reveals breast cancer vulnerabilities and synergistic mTOR/Hippo targeted combination therapy
Source: Nat Commun. 2021 May 24;12:3055. doi: 10.1038/s41467-021-23316-4 (PMC8144221; doi:10.1038/s41467-021-23316-4)
Supplement: Supplementary file 3 — Source Data [file 41467_2021_23316_MOESM3_ESM.zip › Fig 7a-b-c.xlsx]

## Sheet: Fig 7a and 7c
	pdx TM00096 aug 27 2019 injection
	2019-09-25			vehical	mice weight	individual tumor growth rate	Mice weight (percentage of initial					100 mg/kg verteporifn	mice weight	individual tumor growth rate	Mice weight (percentage of initial					8 mg/ kg torin 1			Mice weight (percentage of initial				combol			Mice weight (percentage of initial
	#9	6.49	5.63	107.711	28.26	1	100		#30	7.81	7.16	209.641	23.24	1	100		#22	7.66	7.25	210.816	25	1	100	#26	8.64	7.21	235.17	25.74	1	100
	#32	8.53	7.47	249.223	27.72	1	100		#1	7.04	5.19	99.29	26.06	1	100		#35	7.99	7.45	232.198	25.26	1	100	#37	8.37	6.78	201.457	26.05	1	100
	#24	8.46	6.75	201.826	24.88	1	100		#33	7.52	7.22	205.253	25.61	1	100		#28	7.55	7.05	196.482	26.17	1	100	#27	8.25	6	155.509	24.98	1	100
	#20	7.19	6.6	163.989	22.69	1	100		#8	7.63	6.93	191.862	26.64	1	100		#3	7.32	6.3	152.121	26.7	1	100	#18	7.22	6.15	142.983	24.28	1	100
	#34	7.03	6.35	148.423	23.56	1	100		#39	7.06	6.35	149.056	22.03	1	100		#17	6.94	6.23	141.037	23.61	1	100	#16	7.59	5.28	110.792	23.45	1	100
	#5	9.33	6.63	214.737	29.46	1	100		#10	6.92	6.14	136.597	23.86	1	100		#36	6.69	5.94	123.594	26.64	1	100	#31	7.78	7.11	205.929	23.25	1	100
			SEM	Tumor volume Mean	SEM	Individual tumor growth rate Mean					SEM	Tumor volume Mean	SEM	Individual tumor growth rate Mean					SEM	Tumor volume Mean	SEM	Individual tumor growth rate Mean				SEM	Tumor volume Mean	SEM	Individual tumor growth rate Mean
day	28	average	20.7752	180.985	0	1					17.9935	165.283	0	1					17.634	176.041	0	1				18.9773	175.307	0	1
							100								100								100							100
	2019-09-27						0								0								0							0
	#9	8.02	7.54	238.735		2.21644			#30	9.17	7.83	294.368		1.40416			#22	7.87	7.59	237.387		1.12604		#26	8.94	7.91	292.879		1.24539
	#32	12.5	9.88	638.884		2.5635			#1	6.93	5.94	128.028		1.28943			#35	8.44	8.16	294.253		1.26725		#37	7.07	5.25	102.032		0.506469
	#24	11.33	8.48	426.599		2.1137			#33	10.23	8.87	421.426		2.0532			#28	7.86	6.96	199.361		1.01465		#27	7.3	6.26	149.786		0.963197
	#20	9.21	8.26	329.017		2.00633			#8	11.23	8.86	461.578		2.40578			#3	9.07	6.51	201.265		1.32305		#18	7.9	7.43	228.351		1.59705
	#34	9.86	8.62	383.61		2.58457			#39	7.16	7.07	187.392		1.25719			#17	7.33	6.49	161.656		1.14619		#16	8.22	6.08	159.103		1.43605
	#5	11.03	7.9	360.436		1.6785			#10	6.91	6.19	138.63		1.01488			#36	8.77	6.48	192.818		1.56009		#31	7.95	7.41	228.561		1.1099
			SEM	Tumor volume Mean	SEM	Individual tumor growth rate Mean					SEM	Tumor volume Mean	SEM	Individual tumor growth rate Mean					SEM	Tumor volume Mean	SEM	Individual tumor growth rate Mean				SEM	Tumor volume Mean	SEM	Individual tumor growth rate Mean
day	30		54.9443	396.213	0.141066	2.19384					59.0035	271.904	0.219411	1.57077					18.754	214.457	0.0780318	1.23955				28.1547	193.452	0.157175	1.14301
										ttest	veh vs verte	0.252052		0.0751336				veh vs torin		0.0106782		0.000147129				torin vs com	0.548551		0.594299
	2019-09-30																									verte vs com	0.257797		0.14407
	#9	9.66	9.22	429.969	27.48	3.99188	97.2399		#30	11.69	9.17	514.697	23.84	2.45514	102.582		#22	9.92	8.71	394.045	25.3	1.86915	101.2	#26	9.14	8.71	363.062	25.14	1.54383	97.669
	#32	12.57	11.72	904.042	28.3	3.62744	102.092		#1	8.92	7.93	293.704	27.34	2.95804	104.912		#35	11.4	10.21	622.235	26.09	2.67977	103.286	#37	9.37	8.21	330.692	24.88	1.6415	95.5086
	#24	12.04	11.96	901.752	25.6	4.46798	102.894		#33	11.2	10.17	606.538	25.89	2.95507	101.093		#28	8.77	8.74	350.769	27.07	1.78524	103.439	#27	9.7	6.75	231.408	24.8	1.48807	99.2794
	#20	10.21	9.86	519.73	23.7	3.1693	104.451		#8	11.8	9.14	516.146	28.16	2.69019	105.706		#3	10.51	8.46	393.86	26.32	2.58911	98.5768	#18	8.72	7.44	252.732	24.38	1.76756	100.412
	#34	9.97	9.14	436.1	24.84	2.93822	105.433		#39	8.87	8.31	320.718	22.75	2.15166	103.268		#17	8.47	7.4	242.854	23.7	1.72191	100.381	#16	7.71	6.52	171.612	22.47	1.54896	95.8209
	#5	11.7	9.2	518.513	28.18	2.41464	95.6551		#10	9.45	8.93	394.578	26.25	2.88863	110.017		#36	9.11	8.59	351.968	27.43	2.84778	102.965	#31	8.56	7.89	279.014	24.07	1.35491	103.527
			SEM	Tumor volume Mean	SEM	Individual tumor growth rate Mean					SEM	Tumor volume Mean	SEM	Individual tumor growth rate Mean					SEM	Tumor volume Mean	SEM	Individual tumor growth rate Mean				SEM	Tumor volume Mean	SEM	Individual tumor growth rate Mean
day	33		91.3478	618.351	0.304012	3.43491	101.294				50.5964	441.064	0.132445	2.68312	104.596				51.1732	392.622	0.207922	2.24883	101.641			28.2141	271.42	0.0569526	1.55747	98.7028
							1.61791			ttest	veh vs verte	0.140033		0.0565654	1.27547			veh vs torin		0.0565028		0.0091704	0.792963			torin vs com	0.0648357		0.0093806	1.23965
														0.751788								0.434295				verte vs com	0.015083		1.45613e-05
	2019-10-02																									verte vs com	0.00869231		7.04323e-06
	#9	11.05	10.31	615.004	25.92	5.70976	91.7197		#30	11.69	9.98	609.641	23.84	2.90803	102.582		#22	10.03	9.86	510.567	25.3	2.42187	101.2	#26	10.62	8.82	432.574	25.14	1.83941	97.669
	#32	13.73	11.93	1023.17	27.28	4.10545	98.4127		#1	8.08	7.31	226.071	27.34	2.27687	104.912		#35	10.12	9.97	526.707	26.09	2.26836	103.286	#37	9.57	7.6	289.426	24.88	1.43666	95.5086
	#24	13.35	12.23	1045.52	25.02	5.18032	100.563		#33	12.74	11.05	814.502	25.89	3.96827	101.093		#28	9.16	8.85	375.647	27.07	1.91186	103.439	#27	8.25	6.21	166.585	24.8	1.07123	99.2794
	#20	10.9	10.53	632.822	23.39	3.85893	103.085		#8	13.24	12.72	1121.66	28.16	5.84617	105.706		#3	9.97	8.37	365.716	26.32	2.40411	98.5768	#18	8.41	7.08	220.73	24.38	1.54374	100.412
	#34	11.24	10.81	687.727	23.05	4.63356	97.8353		#39	9.87	8.83	402.937	22.75	2.70325	103.268		#17	8.15	7.03	210.895	23.7	1.49532	100.381	#16	8.33	6.29	172.562	22.47	1.55753	95.8209
	#5	12.75	9.48	599.964	26.55	2.79395	90.1222		#10	9.5	8.1	326.356	26.25	2.38919	110.017		#36	9.93	8.92	413.692	27.43	3.34719	102.965	#31	8.75	8.18	306.558	24.07	1.48866	103.527
			SEM	Tumor volume Mean	SEM	Individual tumor growth rate Mean					SEM	Tumor volume Mean	SEM	Individual tumor growth rate Mean					SEM	Tumor volume Mean	SEM	Individual tumor growth rate Mean				SEM	Tumor volume Mean	SEM	Individual tumor growth rate Mean
day	35		85.3405	767.369	0.421724	4.38033	96.9563				137.858	583.527	0.556821	3.34863	104.596				46.9022	400.538	0.253052	2.30812	101.641			41.0668	264.739	0.101284	1.48954	98.7028
							2.06226			ttest	veh vs verte	0.332368		0.0964453	1.27547			veh vs torin		0.00367953		0.00179036	0.792963			torin vs com	0.0543974		0.013271	1.23965
														1.0317								1.04051				verte vs com	0.0510216		0.00822108
	2019-10-04
	#9	11.64	9.64	566.377	26.86	5.2583	95.046		#30	12.53	10.55	730.221	22.76	3.4832	97.9346		#22	11.28	9.8	567.23	25.43	2.69065	101.72	#26	10.43	10.25	573.76	24.42	2.43976	94.8718
	#32	14.85	12.91	1295.92	28.06	5.19982	101.227		#1	8.95	8.87	368.696	26.13	3.71332	100.269		#35	12.79	10.95	802.966	24.88	3.45812	98.4956	#37	10.63	8.15	369.698	24.51	1.83512	94.0883
	#24	15.36	15.07	1826.48	25.34	9.04982	101.849		#33	13.19	12.43	1067.05	26.05	5.1987	101.718		#28	10.09	8.8	409.124	25.8	2.08224	98.5862	#27	9.5	7.3	265.074	23.27	1.70456	93.1545
	#20	11.19	10.59	657.083	23.57	4.00687	103.878		#8	15.29	12.63	1277.06	27.19	6.65615	102.065		#3	11.43	8.42	424.296	26.49	2.78919	99.2135	#18	8.51	8.13	294.516	23.53	2.05979	96.911
	#34	11.92	10.23	653.169	23.89	4.40073	101.401		#39	9.82	9.7	483.786	23.1	3.24566	104.857		#17	9.99	9.78	500.313	23.66	3.54738	100.212	#16	9.77	6.59	222.159	22.06	2.00519	94.0725
	#5	14.11	11.49	975.361	26.89	4.54212	91.2763		#10	10.6	9.46	496.691	25.48	3.63618	106.79		#36	10.42	9.18	459.781	26.7	3.7201	100.225	#31	9.27	8.53	353.164	22.23	1.71498	95.6129
			SEM	Tumor volume Mean	SEM	Individual tumor growth rate Mean					SEM	Tumor volume Mean	SEM	Individual tumor growth rate Mean					SEM	Tumor volume Mean	SEM	Individual tumor growth rate Mean				SEM	Tumor volume Mean	SEM	Individual tumor growth rate Mean
day	37		199.754	995.732	0.754013	5.40961	99.1128				148.117	737.251	0.545276	4.3222	102.272				59.8466	527.285	0.257983	3.04794	99.742			50.6698	346.395	0.112997	1.9599	94.7852
							1.98199			ttest	veh vs verte	0.327702		0.272243	1.29444			veh vs torin		0.0484701		0.0142036	0.501177			torin vs com	0.0437449		0.00314391	0.543584
														1.08741	0.211604							1.27426	0.764551			verte vs com	0.031621		0.00171054	0.0614838
												25.9588								47.0455							65.212		0.0011005

## Sheet: fig7b
Initial tumor volume before treatment	vehical				end point tumor volume	Vehical	X position
	107.711	0.5				566.377	0.5
	249.223	0.5				1295.92	0.5
	201.826	0.5				1826.48	0.5
	163.989	0.5				657.083	0.4
	148.423	0.5				653.169	0.6
	214.737	0.5	182.907	Vehical median		975.361	0.5	816.222	Vehical median	995.732
	verteporifn					verteporfin
	209.641	1				730.221	1
	99.29	1				368.696	1
	205.253	1				1067.05	1
	191.862	1				1288	1
	149.056	1				483.786	1.1
	136.597	1	170.459	Verteporfin median		496.691	0.9	613.456	Verteporfin median	739.074	0.742242	25.7758
	torin 1					torin
	210.816	1.5				567.23	1.6
	232.198	1.5				802.966	1.5
	196.482	1.5				409.124	1.4
	152.121	1.5				424.296	1.6
	141.037	1.5				500.313	1.4
	123.594	1.5	174.302	Torin 1 median		459.781	1.5	480.047	Torin 1 median	527.285	0.529545	47.0455
	combol					Combination
	235.17	2				573.76	2
	201.457	2				369.698	1.9
	155.509	2				265.074	2.1
	142.983	2				294.516	1.9
	110.792	2				222.159	2				0.34788	65.212	72.8213
	205.929	2	178.483	Combination median		353.164	2.1	323.84	Combination median	346.395	0.0437449	2.1349e-06
											0.0320807
											0.0103174
