# Supplementary material for: In vivo genome-wide CRISPR screen reveals breast cancer vulnerabilities and synergistic mTOR/Hippo targeted combination therapy
Source: Nat Commun. 2021 May 24;12:3055. doi: 10.1038/s41467-021-23316-4 (PMC8144221; doi:10.1038/s41467-021-23316-4)
Supplement: Supplementary file 3 — Source Data [file 41467_2021_23316_MOESM3_ESM.zip › Fig 7g.xlsx]

## Sheet: Fig 7g
		vehicle	Verteporfin	Torin 1	combo
region 1	mice 1	52.3	42.8	13.9	26.5	0.5	1	1.5	2
region 2	mice 1	49.1	37.1	28.7	33.1	0.5	1	1.5	2
region 3	mice 1	48	31.4	13	44.7	0.5	1	1.5	2
region 1	mice 2	52.3	49.9	40	26	0.5	1	1.5	2
region 2	mice 2	77	38.5	50.4	49.9	0.5	1	1.5	2
region 3	mice 2	30.3	53	43.9	42	0.5	1	1.5	2
region 1	mice 3	49.2	28.5	19.3	31.1	0.5	1	1.5	2
region 2	mice 3	41.6	30.9	18.9	24.6	0.5	1	1.5	2
region 3	mice 3	44	28.1	23.7	28.5	0.5	1	1.5	2
region 1	mice 4	42.7	41.4	47.9	36.2	0.5	1	1.5	2
region 2	mice 4	44.3	35.5	55.4	42	0.5	1	1.5	2
region 3	mice 4	39.6	45.9	56	48.1	0.5	1	1.5	2
region 1	mice 5	52.2	43.6	33.7	14.9	0.5	1	1.5	2
region 2	mice 5	49	37.8	41.7	40.9	0.5	1	1.5	2
region 3	mice 5	51.1	53.7	45.7	41.3	0.5	1	1.5	2
Median		49	38.5	40	36.2
		2 sided ttest	0.0197358	0.0106051	0.00143526
